# Supplementary material for: GABAergic and glutamatergic mechanisms of cortical excitability shape motor resonance during action observation as measured by transcranial magnetic stimulation
Source: Front Hum Neurosci. 2026 Mar 23;20:1746409. doi: 10.3389/fnhum.2026.1746409 (PMC13050837; doi:10.3389/fnhum.2026.1746409)
Supplement: Supplementary file 2 [file Table_1.xlsx]

## Sheet: Subjects Raw Data
participant
1	Trial	FDI	ADM		Stimulation		Trial	FDI	ADM								FDI_right	ADM_right	Stimulation		FDI_right	ADM_right	Stimulation		FDI_right	ADM_right	Stimulation		Trial	FDI	ADM								FDI_right	ADM_right	Stimulation		FDI_right	ADM_right	Stimulation		FDI_right	ADM_right	Stimulation
	1	3494.36	558.197	Neutral	1640		4	1169.71	2010.83	Index	1320	Average	3284.61	2119.19			1090.11	1408.58	0		1169.71	2010.83	320		1739.04	1456.18	640		2	2090.23	689.563	Little	1640	Average	2821.36	2961.36			2504.21	703.832	0		2246.39	3186.29	320		2090.23	689.563	640
	2	2090.23	689.563	Little	1640		8	1090.11	1408.58	Index	1000	SD	1546.58	1409.78			1211.59	2620.56	0		1797.84	2144.79	320		1945.6	2587.52	640		3	2504.21	703.832	Little	1000	SD	1224.97	1713.42			968.964	1279.01	0		1398.18	1364.29	320		1215.59	1211.59	640
	3	2504.21	703.832	Little	1000		14	1211.59	2620.56	Index	1000	2SD	3093.16	2819.56			2534.16	1986.42	0		876.627	661.867	320		4045.8	1342.08	640		5	968.964	1279.01	Little	1000	2SD	2449.95	3426.84			3768.8	3392.9	0		1481.76	2022.62	320		3477.97	4961.5	640
	4	1169.71	2010.83	Index	1320		19	1797.84	2144.79	Index	1320	2SD+	6377.77	4938.75			1511.1	1302.29	0		1809.28	352.986	320		5341.01	1393.53	640		7	2246.39	3186.29	Little	1320	2SD+	5271.31	6388.2			2013.32	2030.79	0		1851.21	3186.82	320		1498.71	4495.52	640
	5	968.964	1279.01	Little	1000		23	1739.04	1456.18	Index	1640	2SD-	191.448	-700.367			1977.35	334.347	0		3477.36	535.415	320		4756.07	1339.02	640		9	1398.18	1364.29	Little	1320	2SD-	371.415	-465.476			876.278	1734.41	0		1963.18	4683.6	320		1568.25	2711.74	640
	6	4273.38	1056.29	Neutral	1640		27	2534.16	1986.42	Index	1000						4175.16	2146.49	0		3838.19	1211.38	320		4238.68	1983.22	640		10	3768.8	3392.9	Little	1000						4022.03	4038.8	0		3488.68	5431.44	320		4437.11	3487.86	640
	7	2246.39	3186.29	Little	1320		29	1945.6	2587.52	Index	1640						4055.88	2135.98	0		3365.5	2736.68	320		1569.39	4480.21	640		11	2013.32	2030.79	Little	1000						1738.52	836.011	0		1255.85	2663.64	320		4973.07	4876.3	640
	8	1090.11	1408.58	Index	1000		31	1511.1	1302.29	Index	1000	new aver.	3075.79	1776.47			4294.45	2090.79	0		2431.66	1308.54	320		5067.51	3001.46	640		12	1481.76	2022.62	Little	1320	new aver.	2765.33	2809.38			1711.08	1661.33	0		3717	3095.57	320		3713.22	1852.55	640
	9	1398.18	1364.29	Little	1320		33	6700.89	1725.15	Index	1000						1810.43	877.577	0		1416.84	1014.58	320		1981.13	1636.13	640		16	876.278	1734.41	Little	1000						4866.52	5147.85	0		2204.43	1979.06	320		4330.78	5189.09	640
	10	3768.8	3392.9	Little	1000		34	876.627	661.867	Index	1320						2617.26	2274.51	0		2728.33	557.67	320		2895.8	3657.31	640		17	4022.03	4038.8	Little	1000						3764.08	6187.6	0		1155.42	1179.17	320		2700.99	1761.72	640
	11	2013.32	2030.79	Little	1000		38	1809.28	352.986	Index	1320						2756.77	2074.68	0		1839.74	1630.05	320		2097.54	1439.73	640		22	1738.52	836.011	Little	1000						2646.25	2689	0		992.058	1312.38	320		3791.54	1753.64	640
	12	1481.76	2022.62	Little	1320		41	3477.36	535.415	Index	1320						4199.24	1834.42	0		2399.03	592.463	320		2885.41	2670.57	640		26	1851.21	3186.82	Little	1320						2003.12	5091.26	0		2807.3	4134.88	320		4066.79	2034.54	640
	13	484.215	2847.01	Neutral	1320		42	4045.8	1342.08	Index	1640						2775.87	2282.8	0		4469.73	2629.37	320		2405.16	1251.07	640		28	1711.08	1661.33	Little	1000						2254.12	1617.48	0		2469.58	3924.29	320		2698.27	1726.15	640
	14	1211.59	2620.56	Index	1000		43	5341.01	1393.53	Index	1640						3875.57	1367.29	0		3504.19	711.952	320		4087.93	4668.07	640		40	1215.59	1211.59	Little	1640						1975.01	2431.18	0		4921.58	1460.98	320		2308.66	1018.11	640
	15	663.46	2349.01	Neutral	1640		45	3838.19	1211.38	Index	1320						3608	1849.2	0		3911.1	1375.58	320		1890.49	1325.57	640		49	4866.52	5147.85	Little	1000						4045.73	3391.97	0		4173.15	5291.15	320		3656.53	1853.35	640
	16	876.278	1734.41	Little	1000		46	1977.35	334.347	Index	1000						4377	996.512	0		5203.87	2541.45	320		3160.57		640		63	5791.38	7294.89	Little	1640						3236.95	573.183	0		2929.95	2423.04	320		2443.8	2085.16	640
	17	4022.03	4038.8	Little	1000		47	4756.07	1339.02	Index	1640							1725.15	0		5137.74	1492.14	320		6304.69		640		65	1963.18	4683.6	Little	1320						4533.43	2668.69	0		2307.39	4252.98	320		1886.57	5898.56	640
	18	1213.9	1686.76	Neutral	1640		50	4238.68	1983.22	Index	1640						6304.69		0				320		4206.98		640		67	3477.97	4961.5	Little	1640						4286.5		0		3126.19	1413.33	320				640
	19	1797.84	2144.79	Index	1320		53	3160.57	5300.9	Index	1640																		69	3764.08	6187.6	Little	1000
	20	3659.25	1779.94	Neutral	1320		54	7039.4	5033.18	Index	1320					Average	3127.92	1723.98			2904.51	1382.81			3367.71	2282.11			70	1498.71	4495.52	Little	1640					Average	2845.27	2675.02			2471.63	2944.75			2991.65	2800.41
	21	3074.65	2027.02	Neutral	1000		55	6763.26	5347.81	Index	1640					SD	1398.25	597.023			1344.26	790.645			1431.37	1183.71			71	3488.68	5431.44	Little	1320					SD	1242.9	1664.33			1099.69	1412.14			1150.65	1658.62
	22	1738.52	836.011	Little	1000		58	6304.69	5216.81	Index	1000					2SD	2796.5	1194.05			2688.53	1581.29			2862.74	2367.42			73	2646.25	2689	Little	1000					2SD	2485.8	3328.67			2199.37	2824.29			2301.3	3317.25
	23	1739.04	1456.18	Index	1640		66	4206.98	6490.62	Index	1640					2SD+	5924.42	2918.02			5593.04	2964.1			6230.45	4649.53			75	1568.25	2711.74	Little	1640					2SD+	5331.08	6003.69			4671	5769.04			5292.95	6117.66
	24	1710.99	1538.13	Neutral	1320		74	1569.39	4480.21	Index	1640					2SD-	331.419	529.93			215.987	-198.481			504.975	-85.3034			80	1255.85	2663.64	Little	1320					2SD-	359.469	-653.651			272.253	120.465			690.353	-516.841
	25	220.204	412.507	Neutral	1320		78	4175.16	2146.49	Index	1000					New Average	#DIV/0!	#DIV/0!			450.2318852	148.9166506			597.1913441	156.1228978			81	2003.12	5091.26	Little	1000					New Average	#DIV/0!	#DIV/0!			450.2318852	148.9166506			597.1913441	156.1228978
	26	1851.21	3186.82	Little	1320		79	4055.88	2135.98	Index	1000																		82	4437.11	3487.86	Little	1640
	27	2534.16	1986.42	Index	1000		87	5067.51	3001.46	Index	1640																		84	3717	3095.57	Little	1320
	28	1711.08	1661.33	Little	1000		88	3365.5	2736.68	Index	1320																		85	4973.07	4876.3	Little	1640
	29	1945.6	2587.52	Index	1640		89	1981.13	1636.13	Index	1640																		92	4286.5	6530.91	Little	1000
	30	2263.74	1735.96	Neutral	1320		91	4294.45	2090.79	Index	1000																		93	2204.43	1979.06	Little	1320
	31	1511.1	1302.29	Index	1000		98	2431.66	1308.54	Index	1320																		94	2254.12	1617.48	Little	1000
	32	2006.49	1954.44	Neutral	1000		100	1810.43	877.577	Index	1000																		96	1975.01	2431.18	Little	1000
	33	6700.89	1725.15	Index	1000		101	1416.84	1014.58	Index	1320																		97	1155.42	1179.17	Little	1320
	34	876.627	661.867	Index	1320		103	2728.33	557.67	Index	1320																		99	3713.22	1852.55	Little	1640
	35	2991.74	2221.36	Neutral	1320		106	2617.26	2274.51	Index	1000																		102	4045.73	3391.97	Little	1000
	36	3137.25	1222.5	Neutral	1000		107	2895.8	3657.31	Index	1640																		104	992.058	1312.38	Little	1320
	37	2574.56	1810.57	Neutral	1640		114	2097.54	1439.73	Index	1640																		105	2807.3	4134.88	Little	1320
	38	1809.28	352.986	Index	1320		118	1839.74	1630.05	Index	1320																		110	4330.78	5189.09	Little	1640
	39	1970.1	501.296	Neutral	1640		120	2399.03	592.463	Index	1320																		112	3236.95	573.183	Little	1000
	40	1215.59	1211.59	Little	1640		125	2885.41	2670.57	Index	1640																		122	2700.99	1761.72	Little	1640
	41	3477.36	535.415	Index	1320		127	4469.73	2629.37	Index	1320																		123	2469.58	3924.29	Little	1320
	42	4045.8	1342.08	Index	1640		129	2756.77	2074.68	Index	1000																		126	4921.58	1460.98	Little	1320
	43	5341.01	1393.53	Index	1640		130	4199.24	1834.42	Index	1000																		128	4533.43	2668.69	Little	1000
	44	3559.3	1173.4	Neutral	1640		135	2405.16	1251.07	Index	1640																		131	3791.54	1753.64	Little	1640
	45	3838.19	1211.38	Index	1320		136	2775.87	2282.8	Index	1000																		132	4066.79	2034.54	Little	1640
	46	1977.35	334.347	Index	1000		139	4087.93	4668.07	Index	1640																		133	4173.15	5291.15	Little	1320
	47	4756.07	1339.02	Index	1640		151	3504.19	711.952	Index	1320																		134	2698.27	1726.15	Little	1640
	48	4226.72	5357.88	Neutral	1640		152	3875.57	1367.29	Index	1000																		137	2929.95	2423.04	Little	1320
	49	4866.52	5147.85	Little	1000		155	3608	1849.2	Index	1000																		141	2308.66	1018.11	Little	1640
	50	4238.68	1983.22	Index	1640		158	3911.1	1375.58	Index	1320																		143	3656.53	1853.35	Little	1640
	51	6496.57	5940.97	Neutral	1320		159	5203.87	2541.45	Index	1320																		145	2307.39	4252.98	Little	1320
	52	5631.09	6021.15	Neutral	1320		160	1890.49	1325.57	Index	1640																		146	3126.19	1413.33	Little	1320
	53	3160.57	5300.9	Index	1640		161	5137.74	1492.14	Index	1320																		149	2443.8	2085.16	Little	1640
	54	7039.4	5033.18	Index	1320		162	4377	996.512	Index	1000																		154	1886.57	5898.56	Little	1640
	55	6763.26	5347.81	Index	1640
	56	6430.43	7064.83	Neutral	1000
	57	6581.83	5283.5	Neutral	1640
	58	6304.69	5216.81	Index	1000
	59	4938.15	4954.38	Neutral	1320
	60	4559.53	7283.34	Neutral	1000
	61	5076.8	6136.35	Neutral	1320
	62	6157.17	5101.61	Neutral	1000
	63	5791.38	7294.89	Little	1640
	64	2756.87	6672.56	Neutral	1000
	65	1963.18	4683.6	Little	1320
	66	4206.98	6490.62	Index	1640
	67	3477.97	4961.5	Little	1640
	68	4850.86	5525.56	Neutral	1000
	69	3764.08	6187.6	Little	1000
	70	1498.71	4495.52	Little	1640
	71	3488.68	5431.44	Little	1320
	72	3335.78	4654.54	Neutral	1000
	73	2646.25	2689	Little	1000
	74	1569.39	4480.21	Index	1640
	75	1568.25	2711.74	Little	1640
	76	2875.65	6759.98	Neutral	1640
	77	2806.37	4418.46	Neutral	1640
	78	4175.16	2146.49	Index	1000
	79	4055.88	2135.98	Index	1000
	80	1255.85	2663.64	Little	1320
	81	2003.12	5091.26	Little	1000
	82	4437.11	3487.86	Little	1640
	83	2452.41	3848.49	Neutral	1640
	84	3717	3095.57	Little	1320
	85	4973.07	4876.3	Little	1640
	86	3389.59	2498.38	Neutral	1640
	87	5067.51	3001.46	Index	1640
	88	3365.5	2736.68	Index	1320
	89	1981.13	1636.13	Index	1640
	90	2934.84	2769.75	Neutral	1640
	91	4294.45	2090.79	Index	1000
	92	4286.5	6530.91	Little	1000
	93	2204.43	1979.06	Little	1320
	94	2254.12	1617.48	Little	1000
	95	3481.92	5157.84	Neutral	1320
	96	1975.01	2431.18	Little	1000
	97	1155.42	1179.17	Little	1320
	98	2431.66	1308.54	Index	1320
	99	3713.22	1852.55	Little	1640
	100	1810.43	877.577	Index	1000
	101	1416.84	1014.58	Index	1320
	102	4045.73	3391.97	Little	1000
	103	2728.33	557.67	Index	1320
	104	992.058	1312.38	Little	1320
	105	2807.3	4134.88	Little	1320
	106	2617.26	2274.51	Index	1000
	107	2895.8	3657.31	Index	1640
	108	3302.53	2432.02	Neutral	1320
	109	1110.32	889.688	Neutral	1000
	110	4330.78	5189.09	Little	1640
	111	4493.72	2681.84	Neutral	1000
	112	3236.95	573.183	Little	1000
	113	5274.55	1944.94	Neutral	1000
	114	2097.54	1439.73	Index	1640
	115	4266.7	2219.6	Neutral	1320
	116	3157.59	1435.87	Neutral	1320
	117	3919.58	1936.43	Neutral	1000
	118	1839.74	1630.05	Index	1320
	119	2940.45	1715.92	Neutral	1320
	120	2399.03	592.463	Index	1320
	121	2426.57	1139.36	Neutral	1640
	122	2700.99	1761.72	Little	1640
	123	2469.58	3924.29	Little	1320
	124	2701.24	3368.61	Neutral	1640
	125	2885.41	2670.57	Index	1640
	126	4921.58	1460.98	Little	1320
	127	4469.73	2629.37	Index	1320
	128	4533.43	2668.69	Little	1000
	129	2756.77	2074.68	Index	1000
	130	4199.24	1834.42	Index	1000
	131	3791.54	1753.64	Little	1640
	132	4066.79	2034.54	Little	1640
	133	4173.15	5291.15	Little	1320
	134	2698.27	1726.15	Little	1640
	135	2405.16	1251.07	Index	1640
	136	2775.87	2282.8	Index	1000
	137	2929.95	2423.04	Little	1320
	138	2921.71	1551.77	Neutral	1320
	139	4087.93	4668.07	Index	1640
	140	3425.5	1426.62	Neutral	1000
	141	2308.66	1018.11	Little	1640
	142	3222.38	2306.59	Neutral	1640
	143	3656.53	1853.35	Little	1640
	144	4368.49	1690.25	Neutral	1000
	145	2307.39	4252.98	Little	1320
	146	3126.19	1413.33	Little	1320
	147	2682.46	4369.93	Neutral	1000
	148	2641.35	1479.17	Neutral	1320
	149	2443.8	2085.16	Little	1640
	150	2795.68	1670	Neutral	1640
	151	3504.19	711.952	Index	1320
	152	3875.57	1367.29	Index	1000
	153	4469.5	4948.37	Neutral	1000
	154	1886.57	5898.56	Little	1640
	155	3608	1849.2	Index	1000
	156	4756.43	1210.26	Neutral	1320
	157	4925.72	2672.62	Neutral	1000
	158	3911.1	1375.58	Index	1320
	159	5203.87	2541.45	Index	1320
	160	1890.49	1325.57	Index	1640
	161	5137.74	1492.14	Index	1320
	162	4377	996.512	Index	1000
																	FDI_right	ADM_right	Stimulation		FDI_right	ADM_right	Stimulation		FDI_right	ADM_right	Stimulation												FDI_right	ADM_right	Stimulation		FDI_right	ADM_right	Stimulation		FDI_right	ADM_right	Stimulation
2	1	758.713	397.743	Index	1000		1	758.713	397.743	Index	1000	Average	951.523	754.861			758.713	397.743	0		459.842	253.589	320		1420.65	1462.61	640		2	2327.17	1783.89	Little	1320	Average	824.052	828.181			296.637	282.819	0		441.779	365.691	320		522.019	280.108	640
	2	2327.17	1783.89	Little	1320		5	1420.65	1462.61	Index	1640	SD	577.296	489.708			1438.99	978.209	0		273.513	91.1372	320		460.472	402.094	640		10	296.637	282.819	Little	1000	SD	551.009	514.132			428.007	311.082	0		696.067	1109.45	320		1781.34	1488.27	640
	3	517.895	382.034	Neutral	1000		6	460.472	402.094	Index	1640	2SD	1154.59	979.417			1834.81	738.533	0		778.989	371.972	320		366.462	148.424	640		11	428.007	311.082	Little	1000	2SD	1102.02	1028.26			628.688	203.289	0		848.988	1102.87	320		920.325	1040.78	640
	4	737.793	524.181	Neutral	1640		7	459.842	253.589	Index	1320	2SD+	2106.12	1734.28			517.118	579.103	0		247.254	491.121	320		429.635	1217.64	640		12	628.688	203.289	Little	1000	2SD+	1926.07	1856.45			1662.73	1579.43	0		1138.04	703.812	320		449.548	263.073	640
	5	1420.65	1462.61	Index	1640		9	366.462	148.424	Index	1640	2SD-	-203.069	-224.556			147.885	145.98	0		1254.25	1127.45	320		1759.72	1160.11	640		20	1662.73	1579.43	Little	1000	2SD-	-277.966	-200.084			1093.46	1023.05	0		939.71	1013.33	320		806.027	620.27	640
	6	460.472	402.094	Index	1640		15	2553.14	1178.77	Index	1320						583.099	1451.75	0		990.94	649.959	320		454.184	153.397	640		22	522.019	280.108	Little	1640						289.735	376.256	0		703.93	1202.27	320		907.061	430.31	640
	7	459.842	253.589	Index	1320		16	273.513	91.1372	Index	1320						915.986	957.125	0		543.05	535.448	320		1627.41	1557.91	640		23	441.779	365.691	Little	1320						415.892	599.031	0		588.397	988.521	320		338.842	599.494	640
	8	2302.45	1354.83	Neutral	1640		28	429.635	1217.64	Index	1640	new aver.	889.641	685.377			186.957	181.259	0		1221.01	725.029	320		759.997	1257.74	640		24	1781.34	1488.27	Little	1640	new aver.	732.854	778.235			751.582	1316.93	0		357.248	1006.9	320		365.582	731.43	640
	9	366.462	148.424	Index	1640		31	1438.99	978.209	Index	1000						882.866	876.335	0		1539.18	883.482	320		1096.11	897.739	640		26	696.067	1109.45	Little	1320						588.491	813.87	0		326.063	1088.24	320		540.727	1234.22	640
	10	296.637	282.819	Little	1000		32	1834.81	738.533	Index	1000						890.246	348.805	0		599.656	619.713	320		1031.11	451.231	640		29	1093.46	1023.05	Little	1000						750.566	1364.33	0		774.786	717.051	320		556.666	272.386	640
	11	428.007	311.082	Little	1000		35	778.989	371.972	Index	1320						504.574	857.114	0		584.045	372.011	320		1730.04	937.216	640		30	920.325	1040.78	Little	1640						481.778	832.838	0		301.086	247.117	320		512.117	219.983	640
	12	628.688	203.289	Little	1000		40	247.254	491.121	Index	1320						364.162	400.128	0		743.77	1209	320		1591.26	312.363	640		33	449.548	263.073	Little	1640						261.553	582.996	0		731.658	569.338	320		858.221	1614.43	640
	13	834.207	619.834	Neutral	1320		43	517.118	579.103	Index	1000						328.535	154.73	0		716.773	500.998	320		1086.8	389.208	640		34	806.027	620.27	Little	1640						174.469	444.607	0		559.663	643.4	320		1495.71	574.507	640
	14	506.025	373.954	Neutral	1320		45	147.885	145.98	Index	1000						416.47	309.77	0		1786.3	1329.53	320		425.864	533.571	640		36	289.735	376.256	Little	1000						233.334	270.774	0		537.866	161.337	320		404.354	189.522	640
	15	2553.14	1178.77	Index	1320		48	1279.39	1756.02	Index	1320						613.272	248.662	0			1178.77	320		543.729	211.904	640		37	907.061	430.31	Little	1640						1550.33	1351.86	0		1274.62	1661.67	320		1275.72	1249.9	640
	16	273.513	91.1372	Index	1320		49	583.099	1451.75	Index	1000						1396.29	989.299	0		1279.39		320		1158.3	1019.3	640		39	848.988	1102.87	Little	1320						1645.65		0		802.819	410.77	320		562.05	484.698	640
	17				1000		59	915.986	957.125	Index	1000						999.062	748.246	0		1831.26		320			948.427	640		41	338.842	599.494	Little	1640							810.748	0		854.843	417.209	320		814.721	496.143	640
	18	922.355	1021.83	Neutral	1000		61	1254.25	1127.45	Index	1320								0		492.38	505.956	320		1309.28		640		42	365.582	731.43	Little	1640							1321.9	0			1783.89	320		1134.04		640
	19	1673.7	1060.44	Neutral	1320		62	186.957	181.259	Index	1000																		46	1138.04	703.812	Little	1320
	20	1662.73	1579.43	Little	1000		64	1759.72	1160.11	Index	1640					Average	751.708	609.576			902.448	677.823			1014.77	768.287			47	939.71	1013.33	Little	1320					Average	703.307	793.283			698.68	844.049			791.393	693.502
	21	1224.45	648.278	Neutral	1320		66	882.866	876.335	Index	1000					SD	465.998	375.957			500.656	368.405			504.738	471.336			50	540.727	1234.22	Little	1640					SD	512.581	458.018			272.077	455.421			408.521	460.683
	22	522.019	280.108	Little	1640		67	990.94	649.959	Index	1320					2SD	931.996	751.915			1001.31	736.809			1009.48	942.671			52	703.93	1202.27	Little	1320					2SD	1025.16	916.036			544.155	910.841			817.042	921.366
	23	441.779	365.691	Little	1320		73	454.184	153.397	Index	1640					2SD+	1683.7	1361.49			1903.76	1414.63			2024.24	1710.96			53	588.397	988.521	Little	1320					2SD+	1728.47	1709.32			1242.83	1754.89			1608.43	1614.87
	24	1781.34	1488.27	Little	1640		79	1627.41	1557.91	Index	1640					2SD-	-180.288	-142.339			-98.8648	-58.9867			5.291	-174.384			54	415.892	599.031	Little	1000					2SD-	-321.854	-122.754			154.525	-66.7926			-25.6492	-227.864
	25	2055.3	1334.59	Neutral	1000		80	890.246	348.805	Index	1000					New Average	#DIV/0!	#DIV/0!			450.2318852	148.9166506			597.1913441	156.1228978			68	357.248	1006.9	Little	1320					New Average	#DIV/0!	#DIV/0!			450.2318852	148.9166506			597.1913441	156.1228978
	26	696.067	1109.45	Little	1320		83	759.997	1257.74	Index	1640																		70	556.666	272.386	Little	1640
	27	897.92	1230.47	Neutral	1640		85	504.574	857.114	Index	1000																		71	512.117	219.983	Little	1640
	28	429.635	1217.64	Index	1640		89	543.05	535.448	Index	1320																		74	1134.04	2014.56	Little	1640
	29	1093.46	1023.05	Little	1000		90	364.162	400.128	Index	1000																		76	751.582	1316.93	Little	1000
	30	920.325	1040.78	Little	1640		91	328.535	154.73	Index	1000																		78	588.491	813.87	Little	1000
	31	1438.99	978.209	Index	1000		92	1221.01	725.029	Index	1320																		81	1645.65	2239.01	Little	1000
	32	1834.81	738.533	Index	1000		98	1096.11	897.739	Index	1640																		86	1953.77	810.748	Little	1000
	33	449.548	263.073	Little	1640		99	1539.18	883.482	Index	1320																		87	750.566	1364.33	Little	1000
	34	806.027	620.27	Little	1640		112	1031.11	451.231	Index	1640																		93	481.778	832.838	Little	1000
	35	778.989	371.972	Index	1320		113	416.47	309.77	Index	1000																		95	858.221	1614.43	Little	1640
	36	289.735	376.256	Little	1000		117	1730.04	937.216	Index	1640																		100	326.063	1088.24	Little	1320
	37	907.061	430.31	Little	1640		118	613.272	248.662	Index	1000																		101	774.786	717.051	Little	1320
	38	1853.79	1236.62	Neutral	1640		119	1396.29	989.299	Index	1000																		104	261.553	582.996	Little	1000
	39	848.988	1102.87	Little	1320		121	1591.26	312.363	Index	1640																		105	301.086	247.117	Little	1320
	40	247.254	491.121	Index	1320		128	1086.8	389.208	Index	1640																		106	174.469	444.607	Little	1000
	41	338.842	599.494	Little	1640		131	425.864	533.571	Index	1640																		107	233.334	270.774	Little	1000
	42	365.582	731.43	Little	1640		134	2505.9	948.427	Index	1640																		109	731.658	569.338	Little	1320
	43	517.118	579.103	Index	1000		139	599.656	619.713	Index	1320																		110	1495.71	574.507	Little	1640
	44	423.024	654.265	Neutral	1640		143	584.045	372.011	Index	1320																		111	404.354	189.522	Little	1640
	45	147.885	145.98	Index	1000		146	543.729	211.904	Index	1640																		115	559.663	643.4	Little	1320
	46	1138.04	703.812	Little	1320		147	743.77	1209	Index	1320																		122	537.866	161.337	Little	1320
	47	939.71	1013.33	Little	1320		148	716.773	500.998	Index	1320																		124	1274.62	1661.67	Little	1320
	48	1279.39	1756.02	Index	1320		151	1158.3	1019.3	Index	1640																		125	802.819	410.77	Little	1320
	49	583.099	1451.75	Index	1000		152	1786.3	1329.53	Index	1320																		130	1275.72	1249.9	Little	1640
	50	540.727	1234.22	Little	1640		155	999.062	748.246	Index	1000																		132	1550.33	1351.86	Little	1000
	51	1661.49	997.619	Neutral	1320		156	1831.26	1766.31	Index	1320																		133	854.843	417.209	Little	1320
	52	703.93	1202.27	Little	1320		160	1309.28	2216.47	Index	1640																		135	562.05	484.698	Little	1640
	53	588.397	988.521	Little	1320		161	492.38	505.956	Index	1320																		140	814.721	496.143	Little	1640
	54	415.892	599.031	Little	1000																								157	2842.32	1321.9	Little	1000
	55	279.988	420.589	Neutral	1640
	56	735.611	976.439	Neutral	1320
	57	2025.15	2165.88	Neutral	1640
	58	2305.46	1901.19	Neutral	1320
	59	915.986	957.125	Index	1000
	60	1285.4	1065.77	Neutral	1640
	61	1254.25	1127.45	Index	1320
	62	186.957	181.259	Index	1000
	63	107.813	142.365	Neutral	1000
	64	1759.72	1160.11	Index	1640
	65	690.467	277.901	Neutral	1640
	66	882.866	876.335	Index	1000
	67	990.94	649.959	Index	1320
	68	357.248	1006.9	Little	1320
	69	1976.72	1362.98	Neutral	1640
	70	556.666	272.386	Little	1640
	71	512.117	219.983	Little	1640
	72	775.25	561.853	Neutral	1640
	73	454.184	153.397	Index	1640
	74	1134.04	2014.56	Little	1640
	75	598.035	962.539	Neutral	1320
	76	751.582	1316.93	Little	1000
	77	769.99	1010.96	Neutral	1000
	78	588.491	813.87	Little	1000
	79	1627.41	1557.91	Index	1640
	80	890.246	348.805	Index	1000
	81	1645.65	2239.01	Little	1000
	82	1882.87	1561.06	Neutral	1640
	83	759.997	1257.74	Index	1640
	84	1116.94	738.652	Neutral	1320
	85	504.574	857.114	Index	1000
	86	1953.77	810.748	Little	1000
	87	750.566	1364.33	Little	1000
	88	942.351	1804.88	Neutral	1000
	89	543.05	535.448	Index	1320
	90	364.162	400.128	Index	1000
	91	328.535	154.73	Index	1000
	92	1221.01	725.029	Index	1320
	93	481.778	832.838	Little	1000
	94	2542.69	1276.31	Neutral	1320
	95	858.221	1614.43	Little	1640
	96	3513.34	2319	Neutral	1320
	97	2853.23	1419.54	Neutral	1000
	98	1096.11	897.739	Index	1640
	99	1539.18	883.482	Index	1320
	100	326.063	1088.24	Little	1320
	101	774.786	717.051	Little	1320
	102	365.779	333.043	Neutral	1640
	103	222.273	222.559	Neutral	1000
	104	261.553	582.996	Little	1000
	105	301.086	247.117	Little	1320
	106	174.469	444.607	Little	1000
	107	233.334	270.774	Little	1000
	108	2706.7	2108.68	Neutral	1000
	109	731.658	569.338	Little	1320
	110	1495.71	574.507	Little	1640
	111	404.354	189.522	Little	1640
	112	1031.11	451.231	Index	1640
	113	416.47	309.77	Index	1000
	114	1609.77	1453.22	Neutral	1000
	115	559.663	643.4	Little	1320
	116	3213.38	1598.4	Neutral	1000
	117	1730.04	937.216	Index	1640
	118	613.272	248.662	Index	1000
	119	1396.29	989.299	Index	1000
	120	352.086	57.8946	Neutral	1000
	121	1591.26	312.363	Index	1640
	122	537.866	161.337	Little	1320
	123	2194.78	1135.33	Neutral	1000
	124	1274.62	1661.67	Little	1320
	125	802.819	410.77	Little	1320
	126	652.893	869.509	Neutral	1000
	127	651.349	363.945	Neutral	1000
	128	1086.8	389.208	Index	1640
	129	1327.24	1469.26	Neutral	1640
	130	1275.72	1249.9	Little	1640
	131	425.864	533.571	Index	1640
	132	1550.33	1351.86	Little	1000
	133	854.843	417.209	Little	1320
	134	2505.9	948.427	Index	1640
	135	562.05	484.698	Little	1640
	136	439.523	573.72	Neutral	1000
	137	230.847	220.331	Neutral	1000
	138	1109.23	265.31	Neutral	1640
	139	599.656	619.713	Index	1320
	140	814.721	496.143	Little	1640
	141	605.953	335.856	Neutral	1320
	142	3118.29	970.855	Neutral	1640
	143	584.045	372.011	Index	1320
	144	1083.76	927.481	Neutral	1320
	145	1206.36	145.271	Neutral	1640
	146	543.729	211.904	Index	1640
	147	743.77	1209	Index	1320
	148	716.773	500.998	Index	1320
	149	1861.18	925.081	Neutral	1320
	150	3215.39	1328.78	Neutral	1000
	151	1158.3	1019.3	Index	1640
	152	1786.3	1329.53	Index	1320
	153	762.253	1620.33	Neutral	1320
	154	554.951	295.209	Neutral	1640
	155	999.062	748.246	Index	1000
	156	1831.26	1766.31	Index	1320
	157	2842.32	1321.9	Little	1000
	158	537.267	110.64	Neutral	1320
	159	398.723	1695.67	Neutral	1320
	160	1309.28	2216.47	Index	1640
	161	492.38	505.956	Index	1320
	162	303.372	946.088	Neutral	1320
																	FDI_right	ADM_right	Stimulation		FDI_right	ADM_right	Stimulation		FDI_right	ADM_right	Stimulation												FDI_right	ADM_right	Stimulation		FDI_right	ADM_right	Stimulation		FDI_right	ADM_right	Stimulation
3	1	1660.37	321.511	Neutral	1640		5	981.496	156.498	Index	1320	Average	1674.29	862.482			1605.97	466.588	0		981.496	156.498	320		1089.48	258.105	640		8	3398.15	2139.42	Little	1320	Average	1589.96	815.772			909.863	534.311	0		709.6	600.916	320		525.065	146.012	640
	2	830.462	1262.18	Neutral	1320		6	1089.48	258.105	Index	1640	SD	947.463	609.085			3147.7	1468.3	0		1743.17	1381.38	320		622.32	383.08	640		12	709.6	600.916	Little	1320	SD	1015.91	578.616			2105.8	1330.06	0		1422.35	1949.36	320		682.283	468.81	640
	3	1288.82	590.132	Neutral	1000		7	1743.17	1381.38	Index	1320	2SD	1894.93	1218.17			857.027	712.88	0		1465.3	269.567	320		1639.82	400.412	640		15	525.065	146.012	Little	1640	2SD	2031.81	1157.23			1030.48	1613.67	0		1352.74	1013.79	320		516.476	813.482	640
	4	3149.44	1468.53	Neutral	1640		9	1465.3	269.567	Index	1320	2SD+	3569.22	2080.65			597.832	771.775	0		1050.71	1052.49	320		1503.86	836.008	640		18	909.863	534.311	Little	1000	2SD+	3621.78	1973			2608.13	590.323	0		714.523	549.966	320		748.819	492.352	640
	5	981.496	156.498	Index	1320		11	1050.71	1052.49	Index	1320	2SD-	-220.635	-355.687			964.995	1293.58	0		1053.07	907.169	320		350.174	333.198	640		20	682.283	468.81	Little	1640	2SD-	-441.85	-341.459			2780.89	498.552	0		1839.4	1621.29	320		1385.56	567.14	640
	6	1089.48	258.105	Index	1640		13	1605.97	466.588	Index	1000						2213.94	415.372	0		407.135	633.178	320		1301.78	449.91	640		26	1422.35	1949.36	Little	1320						1247.51	1539.84	0		995.52	262.205	320		2074.01	1811.49	640
	7	1743.17	1381.38	Index	1320		14	622.32	383.08	Index	1640	new aver.	1578.53	779.405			3388.61	1715.09	0		727.155	238.559	320		1418.14	1601.75	640		27	2105.8	1330.06	Little	1000	new aver.	1458.85	761.243			2488.87	1231.25	0		2283.37	609.388	320		1353.93	191.054	640
	8	3398.15	2139.42	Little	1320		16	3147.7	1468.3	Index	1000						885.997	394.765	0		2236.67	2024.93	320		1527.01	1752.9	640		30	516.476	813.482	Little	1640						344.962	103.674	0		1301.34	959.326	320		2828.82	1658.66	640
	9	1465.3	269.567	Index	1320		17	1053.07	907.169	Index	1320						2373.01	600.495	0		2486.95	1404.93	320		902.774	292.798	640		33	1352.74	1013.79	Little	1320						572.288	262.572	0		1113.76	356.505	320		671.034	1023.07	640
	10	1627.24	647.681	Neutral	1000		21	407.135	633.178	Index	1320						778.482	170.827	0		586.676	245.066	320		1389.73	538.724	640		35	1030.48	1613.67	Little	1000						832.594	629.084	0		1887.07	238.571	320		2064.45	454.476	640
	11	1050.71	1052.49	Index	1320		22	727.155	238.559	Index	1320						1602.91	845.046	0		2619.58	466.901	320		3550.79	2056.58	640		38	714.523	549.966	Little	1320						2544.38	802.019	0		1626.33	473.16	320		1572.93	418.237	640
	12	709.6	600.916	Little	1320		23	857.027	712.88	Index	1000						912.571	264.155	0		2101.01	788.952	320		1203.81	648.992	640		39	1839.4	1621.29	Little	1320						635.607	935.482	0		1323.46	1622.65	320		595.038	722.393	640
	13	1605.97	466.588	Index	1000		24	2115.43	2111.68	Index	1640						1287.38	601.596	0		2570.27	1733.92	320		1068.17	873.803	640		40	2608.13	590.323	Little	1000						1547.51	299.451	0		2584.25	323.924	320		1104.87	462.037	640
	14	622.32	383.08	Index	1640		28	2236.67	2024.93	Index	1320						1355.43	541.418	0		1316.86	467.854	320		608.583	133.346	640		41	2780.89	498.552	Little	1000						2236.95	699.882	0		1479.92	239.016	320		1928.31	827.895	640
	15	525.065	146.012	Little	1640		29	597.832	771.775	Index	1000						1585.58	813.336	0		3068.97	1152.69	320		3418.25	871.864	640		42	748.819	492.352	Little	1640						566.784	444.765	0		3398.15		320		537.394	189.158	640
	16	3147.7	1468.3	Index	1000		31	2486.95	1404.93	Index	1320						1549.74	761	0		689.13	1396.21	320		2115.43		640		43	1247.51	1539.84	Little	1000						849.143	243.027	0		1123.11		320		2979.13	549.569	640
	17	1053.07	907.169	Index	1320		32	964.995	1293.58	Index	1000						2064.32	533.946	0		2598.76	767.178	320		2023.64		640		45	995.52	262.205	Little	1320								0			1220.91	320			1944.89	640
	18	909.863	534.311	Little	1000		34	1639.82	400.412	Index	1640							332.828	0		1475.46	527.734	320				640		46	2488.87	1231.25	Little	1000								0				320				640
	19	283.737	1075.37	Neutral	1000		48	1503.86	836.008	Index	1640																		47	2283.37	609.388	Little	1320
	20	682.283	468.81	Little	1640		50	2213.94	415.372	Index	1000					Average	1598.32	705.722			1621.02	867.511			1513.75	762.098			49	1301.34	959.326	Little	1320					Average	1456.36	734.872			1572.18	802.733			1348.01	749.455
	21	407.135	633.178	Index	1320		61	3388.61	1715.09	Index	1000					SD	812.468	414.525			830.679	552.678			876.785	590.432			51	1385.56	567.14	Little	1640					SD	861.527	471.322			705.976	567.465			824.414	556.595
	22	727.155	238.559	Index	1320		65	4154.79	2198.13	Index	1640					2SD	1624.94	829.051			1661.36	1105.36			1753.57	1180.86			59	4130.13	1944.89	Little	1640					2SD	1723.05	942.644			1411.95	1134.93			1648.83	1113.19
	23	857.027	712.88	Index	1000		68	586.676	245.066	Index	1320					2SD+	3223.26	1534.77			3282.38	1972.87			3267.32	1942.96			67	344.962	103.674	Little	1000					2SD+	3179.41	1677.52			2984.13	1937.66			2996.84	1862.64
	24	2115.43	2111.68	Index	1640		69	885.997	394.765	Index	1000					2SD-	-26.6127	-123.329			-40.3372	-237.845			-239.822	-418.766			72	2074.01	1811.49	Little	1640					2SD-	-266.693	-207.772			160.23	-332.198			-300.821	-363.735
	25	3762.1	2981.3	Neutral	1320		71	2619.58	466.901	Index	1320					New Average	#DIV/0!	#DIV/0!			450.2318852	148.9166506			597.1913441	156.1228978			73	1353.93	191.054	Little	1640					New Average	#DIV/0!	#DIV/0!			450.2318852	148.9166506			597.1913441	156.1228978
	26	1422.35	1949.36	Little	1320		76	2373.01	600.495	Index	1000																		74	1113.76	356.505	Little	1320
	27	2105.8	1330.06	Little	1000		85	778.482	170.827	Index	1000																		77	572.288	262.572	Little	1000
	28	2236.67	2024.93	Index	1320		86	350.174	333.198	Index	1640																		78	2828.82	1658.66	Little	1640
	29	597.832	771.775	Index	1000		89	1301.78	449.91	Index	1640																		79	832.594	629.084	Little	1000
	30	516.476	813.482	Little	1640		91	1418.14	1601.75	Index	1640																		81	1887.07	238.571	Little	1320
	31	2486.95	1404.93	Index	1320		93	2101.01	788.952	Index	1320																		83	1626.33	473.16	Little	1320
	32	964.995	1293.58	Index	1000		94	1602.91	845.046	Index	1000																		84	1323.46	1622.65	Little	1320
	33	1352.74	1013.79	Little	1320		95	1527.01	1752.9	Index	1640																		88	671.034	1023.07	Little	1640
	34	1639.82	400.412	Index	1640		97	902.774	292.798	Index	1640																		96	2544.38	802.019	Little	1000
	35	1030.48	1613.67	Little	1000		103	912.571	264.155	Index	1000																		99	2584.25	323.924	Little	1320
	36	1230.58	1261.97	Neutral	1320		105	1287.38	601.596	Index	1000																		108	635.607	935.482	Little	1000
	37	466.452	227.479	Neutral	1320		106	1355.43	541.418	Index	1000																		113	1547.51	299.451	Little	1000
	38	714.523	549.966	Little	1320		111	2570.27	1733.92	Index	1320																		115	2064.45	454.476	Little	1640
	39	1839.4	1621.29	Little	1320		123	1316.86	467.854	Index	1320																		118	1572.93	418.237	Little	1640
	40	2608.13	590.323	Little	1000		125	3068.97	1152.69	Index	1320																		122	2236.95	699.882	Little	1000
	41	2780.89	498.552	Little	1000		130	2023.64	2514.57	Index	1640																		124	595.038	722.393	Little	1640
	42	748.819	492.352	Little	1640		134	1585.58	813.336	Index	1000																		126	1104.87	462.037	Little	1640
	43	1247.51	1539.84	Little	1000		135	689.13	1396.21	Index	1320																		128	5343.24	1220.91	Little	1320
	44	1804.79	392.996	Neutral	1000		138	1389.73	538.724	Index	1640																		137	1928.31	827.895	Little	1640
	45	995.52	262.205	Little	1320		139	2598.76	767.178	Index	1320																		144	1479.92	239.016	Little	1320
	46	2488.87	1231.25	Little	1000		140	3550.79	2056.58	Index	1640																		145	537.394	189.158	Little	1640
	47	2283.37	609.388	Little	1320		141	1475.46	527.734	Index	1320																		147	1123.11	2109.51	Little	1320
	48	1503.86	836.008	Index	1640		143	1549.74	761	Index	1000																		150	566.784	444.765	Little	1000
	49	1301.34	959.326	Little	1320		146	1203.81	648.992	Index	1640																		156	849.143	243.027	Little	1000
	50	2213.94	415.372	Index	1000		149	1068.17	873.803	Index	1640																		158	2979.13	549.569	Little	1640
	51	1385.56	567.14	Little	1640		152	2064.32	533.946	Index	1000
	52				1320		157	608.583	133.346	Index	1640
	53				1000		161	4173.28	332.828	Index	1000
	54				1000		162	3418.25	871.864	Index	1640
	55				1000
	56				1320
	57				1320
	58				1640
	59	4130.13	1944.89	Little	1640
	60	5265.74	1124.81	Neutral	1320
	61	3388.61	1715.09	Index	1000
	62	1670.56	850.618	Neutral	1000
	63	3171.44	1941.25	Neutral	1000
	64	1965.81	1519.01	Neutral	1320
	65	4154.79	2198.13	Index	1640
	66	969.293	539.332	Neutral	1640
	67	344.962	103.674	Little	1000
	68	586.676	245.066	Index	1320
	69	885.997	394.765	Index	1000
	70	809.631	397.192	Neutral	1640
	71	2619.58	466.901	Index	1320
	72	2074.01	1811.49	Little	1640
	73	1353.93	191.054	Little	1640
	74	1113.76	356.505	Little	1320
	75	1359.25	1201.63	Neutral	1000
	76	2373.01	600.495	Index	1000
	77	572.288	262.572	Little	1000
	78	2828.82	1658.66	Little	1640
	79	832.594	629.084	Little	1000
	80	2429.99	445.31	Neutral	1320
	81	1887.07	238.571	Little	1320
	82	1470.47	187.184	Neutral	1320
	83	1626.33	473.16	Little	1320
	84	1323.46	1622.65	Little	1320
	85	778.482	170.827	Index	1000
	86	350.174	333.198	Index	1640
	87	1669.52	386.65	Neutral	1640
	88	671.034	1023.07	Little	1640
	89	1301.78	449.91	Index	1640
	90	1476.86	688.48	Neutral	1320
	91	1418.14	1601.75	Index	1640
	92	1000.5	868.017	Neutral	1000
	93	2101.01	788.952	Index	1320
	94	1602.91	845.046	Index	1000
	95	1527.01	1752.9	Index	1640
	96	2544.38	802.019	Little	1000
	97	902.774	292.798	Index	1640
	98	985.895	2561.04	Neutral	1000
	99	2584.25	323.924	Little	1320
	100	1226.26	606.838	Neutral	1640
	101	2497	1054.68	Neutral	1000
	102	1085.09	1073.12	Neutral	1640
	103	912.571	264.155	Index	1000
	104	1379.16	566.659	Neutral	1320
	105	1287.38	601.596	Index	1000
	106	1355.43	541.418	Index	1000
	107	1608.52	1298.46	Neutral	1000
	108	635.607	935.482	Little	1000
	109	1139.68	973.15	Neutral	1640
	110	1339.23	1344.08	Neutral	1640
	111	2570.27	1733.92	Index	1320
	112	1467.92	390.011	Neutral	1640
	113	1547.51	299.451	Little	1000
	114	2703.05	348.507	Neutral	1640
	115	2064.45	454.476	Little	1640
	116	2263.41	1567.46	Neutral	1000
	117	1337.1	1097.72	Neutral	1640
	118	1572.93	418.237	Little	1640
	119	1971.56	277.991	Neutral	1320
	120	1222.52	568.579	Neutral	1000
	121	1663.23	283.618	Neutral	1640
	122	2236.95	699.882	Little	1000
	123	1316.86	467.854	Index	1320
	124	595.038	722.393	Little	1640
	125	3068.97	1152.69	Index	1320
	126	1104.87	462.037	Little	1640
	127	2568.34	516.817	Neutral	1000
	128	5343.24	1220.91	Little	1320
				Index	1640
	130	2023.64	2514.57	Neutral	1640
	131	2321.06	1499.79	Neutral	1640
	132	1004.94	226.756	Neutral	1320
	133	1084.88	303.514	Index	1320
	134	1585.58	813.336	Index	1000
	135	689.13	1396.21	Neutral	1320
	136	484.129	835.079		1640
	137	1928.31	827.895	Little	1640
	138	1389.73	538.724	Index	1640
	139	2598.76	767.178	Index	1320
	140	3550.79	2056.58	Index	1640
	141	1475.46	527.734	Index	1320
	142	1363.19	604.869	Neutral	1320
	143	1549.74	761	Index	1000
	144	1479.92	239.016	Little	1320
	145	537.394	189.158	Little	1640
	146	1203.81	648.992	Index	1640
	147	1123.11	2109.51	Little	1320
	148	1451.99	346.089	Neutral	1000
	149	1068.17	873.803	Index	1640
	150	566.784	444.765	Little	1000
	151	2628.27	1701.99	Neutral	1320
	152	2064.32	533.946	Index	1000
	153	319.868	190.414	Neutral	1640
	154	2048.33	282.841	Neutral	1000
	155	1405.89	601.731	Neutral	1320
	156	849.143	243.027	Little	1000
	157	608.583	133.346	Index	1640
	158	2979.13	549.569	Little	1640
	159	4488.8	719.096	Neutral	1000
	160	1411.14	193.779	Neutral	1640
	161	4173.28	332.828	Index	1000
	162	3418.25	336.024	Index	1640
																	FDI_right	ADM_right	Stimulation		FDI_right	ADM_right	Stimulation		FDI_right	ADM_right	Stimulation												FDI_right	ADM_right	Stimulation		FDI_right	ADM_right	Stimulation		FDI_right	ADM_right	Stimulation
4	1	2117.9	1037.2	Index	1000		1	2117.9	1037.2	Index	1000	Average	3194.25	2184.28			2891.4	1519.9	0		3471.5	1679.5	320		4448.8	2082.5	640		4	970.06	482.89	Little	1640	Average	2882.24	2175.51			3461.8	2365.5	0		1382.7	2036.4	320		970.06	482.89	640
	2	1885.2	1394.2	Index	1000		2	1885.2	1394.2	Index	1000	SD	985.406	935.186			4068.5	2714.7	0		2822.4	1296.2	320		3550.1	2142.4	640		7	864.33	466.39	Little	1320	SD	1054.43	851.968			1982.9	1594.8	0		2024	1485.9	320		2552.8	2817.2	640
	3	2758.9	1386.8	Neutral	1640		6	2900.2	1048.5	Index	1000	2SD	1970.81	1870.37			3613.6	3892.3	0		3806.6	1571.2	320		1917.3	1570.6	640		8	1382.7	2036.4	Little	1320	2SD	2108.86	1703.94			2834.1	1728.9	0		3425.3	3371.7	320		2452.3	2693.4	640
	4	970.06	482.89	Little	1640		10	4448.8	2082.5	Index	1640	2SD+	5165.07	4054.66			2395.3	1878	0		4360.3	2120	320		4905.3	1280.3	640		14	3461.8	2365.5	Little	1000	2SD+	4991.1	3879.45			3550.2	2869.2	0		2830.3	1716.8	320		2687.3	1568.2	640
	5	3212	3317.9	Neutral	1320		11	3471.5	1679.5	Index	1320	2SD-	1223.44	313.913			3913.1	1947.8	0		3001.1	2171	320		4262.9	2162	640		19	2552.8	2817.2	Little	1640	2SD-	773.376	471.577			2228.1	1098.5	0		3288.6	2975.6	320		1828	1702.1	640
	6	2900.2	1048.5	Index	1000		13	2891.4	1519.9	Index	1000						2951.3	2862.5	0		3679.7	3389.8	320		2078.7	747.99	640		24	2452.3	2693.4	Little	1640						3274.7	2362.2	0		3174.9	1810.9	320		2844.7	2412.4	640
	7	864.33	466.39	Little	1320		15	2822.4	1296.2	Index	1320						1404.5	1610.8	0		3643.9	2894	320		4195.5	3438	640		25	2024	1485.9	Little	1320						2350.6	1722.4	0		2646.3	2487.7	320		2953	3382.7	640
	8	1382.7	2036.4	Little	1320		16	3806.6	1571.2	Index	1320	new aver.	3207.11	2076.52			2926.5	1745.1	0		4106.2	2629.6	320		3652.7	1929.4	640		26	3425.3	3371.7	Little	1320	new aver.	2686.48	2081.15			2712.4	2728.6	0		1485.5	984.14	320		3884.5	2541.7	640
	9	3906.7	3019.3	Neutral	1000		21	4068.5	2714.7	Index	1000						3380.6	2960.3	0		4131.4	2961.7	320		3197.2	1912.5	640		29	2687.3	1568.2	Little	1640						2696.3	1740.4	0		1480.3	1167.4	320		3929.3	1742.9	640
	10	4448.8	2082.5	Index	1640		23	3550.1	2142.4	Index	1640						4158.1	1980.6	0		3607.1	1716.5	320		3222.2	2159.1	640		30	4016.3	4949.3	Little	1000						3714.1	1816.3	0		2475.2	2468	320		3293.4	2253.1	640
	11	3471.5	1679.5	Index	1320		27	470.93	1227.6	Index	1000						1852	1222.9	0		3077.6	1990.8	320		3317.7	1561.4	640		43	1828	1702.1	Little	1640						3201.7	2146.9	0		2130.2	2113.8	320		4360.4	1611.8	640
	12	3363.5	1934.8	Neutral	1640		31	4360.3	2120	Index	1320						1782.5	1192.6	0		2837.3	1716.5	320		1354.4	548.98	640		44	2844.7	2412.4	Little	1640						2469	2080.9	0		2974.1	2288.7	320		2413.5	1638.3	640
	13	2891.4	1519.9	Index	1000		32	1917.3	1570.6	Index	1640						4307.2	2499.1	0		2999	3148.8	320		3647.7	3514.4	640		52	2953	3382.7	Little	1640						2420.2	2680.4	0		2314.2	1539.5	320		2514.9	1366.5	640
	14	3461.8	2365.5	Little	1000		33	4905.3	1280.3	Index	1640						3229.3	2339.6	0		1566.2	2712.3	320		3279.2	2818.7	640		53	3884.5	2541.7	Little	1640						1819.7	1664.8	0		2042	1442.6	320		1395.9	1455.8	640
	15	2822.4	1296.2	Index	1320		37	4262.9	2162	Index	1640							1227.6	0		1596.3	1366.5	320		3883.2	1346.9	640		58	1982.9	1594.8	Little	1000						2982.9	2413.2	0		3553.6	2316.4	320		2482.2	1957.9	640
	16	3806.6	1571.2	Index	1320		38	2078.7	747.99	Index	1640								0		2886.1	2734.2	320		3462.9	2609.4	640		60	2834.1	1728.9	Little	1000						4016.3		0		864.33		320			3750.8	640
	17	2774.1	2874	Neutral	1320		39	3613.6	3892.3	Index	1000								0		3145.3	2083.7	320		4404.2		640		62	3550.2	2869.2	Little	1000							2374.1	0		4408		320			2301.9	640
	18	2963.2	2283.4	Neutral	1000		42	4195.5	3438	Index	1640								0			2898.3	320		3474.3		640		64	2830.3	1716.8	Little	1320						2860.7		0			2703.9	320				640
	19	2552.8	2817.2	Little	1640		45	3652.7	1929.4	Index	1640																		68	2228.1	1098.5	Little	1000
	20	3158.6	2334.5	Neutral	1320		46	4404.2	5535.7	Index	1640					Average	3062.42	2106.25			3219.88	2282.26			3458.57	1989.04			71	3274.7	2362.2	Little	1000					Average	2857.39	2086.69			2499.97	2056.84			2704.15	2098.8
	21	4068.5	2714.7	Index	1000		51	2395.3	1878	Index	1000					SD	931.329	768.583			781.609	650.151			917.269	836.122			72	5114.5	2374.1	Little	1000					SD	618.196	488.098			923.322	661.31			918.41	798.524
	22	2697	1645.6	Neutral	1000		54	3001.1	2171	Index	1320					2SD	1862.66	1537.17			1563.22	1300.3			1834.54	1672.24			77	3929.3	1742.9	Little	1640					2SD	1236.39	976.195			1846.64	1322.62			1836.82	1597.05
	23	3550.1	2142.4	Index	1640		55	3679.7	3389.8	Index	1320					2SD+	4925.08	3643.42			4783.1	3582.56			5293.11	3661.28			80	3288.6	2975.6	Little	1320					2SD+	4093.79	3062.89			4346.62	3379.46			4540.97	3695.85
	24	2452.3	2693.4	Little	1640		56	3197.2	1912.5	Index	1640					2SD-	1199.76	569.088			1656.66	981.953			1624.03	316.792			86	4991.8	2703.9	Little	1320					2SD-	1621	1110.5			653.329	734.221			867.331	501.752
	25	2024	1485.9	Little	1320		61	3222.2	2159.1	Index	1640					New Average	#DIV/0!	#DIV/0!			450.2318852	148.9166506			597.1913441	156.1228978			90	2350.6	1722.4	Little	1000					New Average	#DIV/0!	#DIV/0!			450.2318852	148.9166506			597.1913441	156.1228978
	26	3425.3	3371.7	Little	1320		63	3643.9	2894	Index	1320																		92	2712.4	2728.6	Little	1000
	27	470.93	1227.6	Index	1000		66	3317.7	1561.4	Index	1640																		94	5687.1	3750.8	Little	1640
	28	2537.6	2984.3	Neutral	1320		67	1354.4	548.98	Index	1640																		95	3293.4	2253.1	Little	1640
	29	2687.3	1568.2	Little	1640		70	3647.7	3514.4	Index	1640																		99	3174.9	1810.9	Little	1320
	30	4016.3	4949.3	Little	1000		73	3913.1	1947.8	Index	1000																		101	2646.3	2487.7	Little	1320
	31	4360.3	2120	Index	1320		74	2951.3	2862.5	Index	1000																		104	2696.3	1740.4	Little	1000
	32	1917.3	1570.6	Index	1640		75	4106.2	2629.6	Index	1320																		108	3714.1	1816.3	Little	1000
	33	4905.3	1280.3	Index	1640		76	4131.4	2961.7	Index	1320																		113	3201.7	2146.9	Little	1000
	34	4368.8	2566.9	Neutral	1640		79	1404.5	1610.8	Index	1000																		114	4360.4	1611.8	Little	1640
	35	4405.4	2774.4	Neutral	1000		83	3607.1	1716.5	Index	1320																		115	2413.5	1638.3	Little	1640
	36	2708.5	1361.5	Neutral	1320		85	3077.6	1990.8	Index	1320																		123	1485.5	984.14	Little	1320
	37	4262.9	2162	Index	1640		89	2837.3	1716.5	Index	1320																		124	2469	2080.9	Little	1000
	38	2078.7	747.99	Index	1640		97	2926.5	1745.1	Index	1000																		126	1480.3	1167.4	Little	1320
	39	3613.6	3892.3	Index	1000		100	3279.2	2818.7	Index	1640																		128	2860.7	4015.3	Little	1000
	40	2940.6	2685.5	Neutral	1640		106	3883.2	1346.9	Index	1640																		129	2420.2	2680.4	Little	1000
	41	2367.4	2711.8	Neutral	1320		111	3380.6	2960.3	Index	1000																		130	2475.2	2468	Little	1320
	42	4195.5	3438	Index	1640		112	3462.9	2609.4	Index	1640																		131	2130.2	2113.8	Little	1320
	43	1828	1702.1	Little	1640		116	4158.1	1980.6	Index	1000																		133	1819.7	1664.8	Little	1000
	44	2844.7	2412.4	Little	1640		118	1852	1222.9	Index	1000																		136	2514.9	1366.5	Little	1640
	45	3652.7	1929.4	Index	1640		119	1782.5	1192.6	Index	1000																		138	2982.9	2413.2	Little	1000
	46	4404.2	5535.7	Index	1640		121	2999	3148.8	Index	1320																		139	2974.1	2288.7	Little	1320
	47	4552.1	3023.4	Neutral	1000		122	1566.2	2712.3	Index	1320																		140	4408	3895.1	Little	1320
	48	3559.2	2876.8	Neutral	1320		125	1596.3	1366.5	Index	1320																		145	1395.9	1455.8	Little	1640
	49	4262.1	2484.8	Neutral	1640		127	3474.3	4436.8	Index	1640																		148	2314.2	1539.5	Little	1320
	50	2443.1	1523.3	Neutral	1640		141	4307.2	2499.1	Index	1000																		150	2042	1442.6	Little	1320
	51	2395.3	1878	Index	1000		146	2886.1	2734.2	Index	1320																		153	2482.2	1957.9	Little	1640
	52	2953	3382.7	Little	1640		156	3145.3	2083.7	Index	1320																		154	3553.6	2316.4	Little	1320
	53	3884.5	2541.7	Little	1640		157	3229.3	2339.6	Index	1000																		158	5327.7	2301.9	Little	1640
	54	3001.1	2171	Index	1320		159	5249.3	2898.3	Index	1320
	55	3679.7	3389.8	Index	1320
	56	3197.2	1912.5	Index	1640
	57	3438	1619.8	Neutral	1000
	58	1982.9	1594.8	Little	1000
	59	4179.8	2522	Neutral	1000
	60	2834.1	1728.9	Little	1000
	61	3222.2	2159.1	Index	1640
	62	3550.2	2869.2	Little	1000
	63	3643.9	2894	Index	1320
	64	2830.3	1716.8	Little	1320
	65	4072.6	1740.1	Neutral	1640
	66	3317.7	1561.4	Index	1640
	67	1354.4	548.98	Index	1640
	68	2228.1	1098.5	Little	1000
	69	1833.6	1250.6	Neutral	1640
	70	3647.7	3514.4	Index	1640
	71	3274.7	2362.2	Little	1000
	72	5114.5	2374.1	Little	1000
	73	3913.1	1947.8	Index	1000
	74	2951.3	2862.5	Index	1000
	75	4106.2	2629.6	Index	1320
	76	4131.4	2961.7	Index	1320
	77	3929.3	1742.9	Little	1640
	78	2471.1	2163.9	Neutral	1000
	79	1404.5	1610.8	Index	1000
	80	3288.6	2975.6	Little	1320
	81	2005.9	1382.1	Neutral	1640
	82	3957.2	2097.3	Neutral	1640
	83	3607.1	1716.5	Index	1320
	84	4147.2	2779	Neutral	1640
	85	3077.6	1990.8	Index	1320
	86	4991.8	2703.9	Little	1320
	87	4011.3	2925.3	Neutral	1320
	88	2739	1429.3	Neutral	1320
	89	2837.3	1716.5	Index	1320
	90	2350.6	1722.4	Little	1000
	91	3786.8	2648.5	Neutral	1320
	92	2712.4	2728.6	Little	1000
	93	4090.2	2247.7	Neutral	1320
	94	5687.1	3750.8	Little	1640
	95	3293.4	2253.1	Little	1640
	96	4276.4	2604.4	Neutral	1000
	97	2926.5	1745.1	Index	1000
	98	2219.8	2367	Neutral	1640
	99	3174.9	1810.9	Little	1320
	100	3279.2	2818.7	Index	1640
	101	2646.3	2487.7	Little	1320
	102	4110.1	1713.9	Neutral	1640
	103	3684.2	2152.4	Neutral	1000
	104	2696.3	1740.4	Little	1000
	105	3765.4	1592.3	Neutral	1000
	106	3883.2	1346.9	Index	1640
	107	4360.7	2875.2	Neutral	1320
	108	3714.1	1816.3	Little	1000
	109	3528.1	2120.5	Neutral	1640
	110	2565	1826.4	Neutral	1000
	111	3380.6	2960.3	Index	1000
	112	3462.9	2609.4	Index	1640
	113	3201.7	2146.9	Little	1000
	114	4360.4	1611.8	Little	1640
	115	2413.5	1638.3	Little	1640
	116	4158.1	1980.6	Index	1000
	117	4126.6	2245	Neutral	1320
	118	1852	1222.9	Index	1000
	119	1782.5	1192.6	Index	1000
	120	3216.5	1092	Neutral	1320
	121	2999	3148.8	Index	1320
	122	1566.2	2712.3	Index	1320
	123	1485.5	984.14	Little	1320
	124	2469	2080.9	Little	1000
	125	1596.3	1366.5	Index	1320
	126	1480.3	1167.4	Little	1320
	127	3474.3	4436.8	Index	1640
	128	2860.7	4015.3	Little	1000
	129	2420.2	2680.4	Little	1000
	130	2475.2	2468	Little	1320
	131	2130.2	2113.8	Little	1320
	132	3493.7	2822.1	Neutral	1000
	133	1819.7	1664.8	Little	1000
	134	2687.5	1077.1	Neutral	1000
	135	3153.8	2033.4	Neutral	1320
	136	2514.9	1366.5	Little	1640
	137	4214.6	3204.7	Neutral	1320
	138	2982.9	2413.2	Little	1000
	139	2974.1	2288.7	Little	1320
	140	4408	3895.1	Little	1320
	141	4307.2	2499.1	Index	1000
	142	2638.8	2163.1	Neutral	1000
	143	3026.4	2527.1	Neutral	1000
	144	6179.5	2513	Neutral	1320
	145	1395.9	1455.8	Little	1640
	146	2886.1	2734.2	Index	1320
	147	2265.8	3100	Neutral	1000
	148	2314.2	1539.5	Little	1320
	149	2907.7	2778.8	Neutral	1640
	150	2042	1442.6	Little	1320
	151	4305.9	2826	Neutral	1640
	152	2735.9	3647.8	Neutral	1000
	153	2482.2	1957.9	Little	1640
	154	3553.6	2316.4	Little	1320
	155	1488.8	1411.1	Neutral	1320
	156	3145.3	2083.7	Index	1320
	157	3229.3	2339.6	Index	1000
	158	5327.7	2301.9	Little	1640
	159	5249.3	2898.3	Index	1320
	160	4425.8	4952.4	Neutral	1640
	161	1327	863.37	Neutral	1640
	162				1640
																	FDI_right	ADM_right	Stimulation		FDI_right	ADM_right	Stimulation		FDI_right	ADM_right	Stimulation												FDI_right	ADM_right	Stimulation		FDI_right	ADM_right	Stimulation		FDI_right	ADM_right	Stimulation
5	1	286.184	392.181	Index	1640		1	286.184	392.181	Index	1640	Average	2373.53	820.626			2340.49	969.845	0		1085.64	183.648	320		286.184	392.181	640		2	134.981	218.141	Little	1000	Average	2089.99	804.405			134.981	218.141	0		1370.41	622.943	320		1408.44	596.549	640
	2	134.981	218.141	Little	1000		3	684.334	335.161	Index	1640	SD	1658.56	458.946			1175.51	384.352	0		905.358	128.062	320		684.334	335.161	640		4	1080.48	535.274	Little	1000	SD	1407.32	435.678			1080.48	535.274	0		2759.77	1023.49	320		811.438	346.17	640
	3	684.334	335.161	Index	1640		7	1085.64	183.648	Index	1320	2SD	3317.12	917.892			1823.44	1122.2	0		347.096	121.442	320		1675.01	907.178	640		8	1370.41	622.943	Little	1320	2SD	2814.65	871.356			2783.82	891.483	0		1456.55	1223.14	320		1824.47	523.245	640
	4	1080.48	535.274	Little	1000		10	905.358	128.062	Index	1320	2SD+	5690.65	1738.52			1507.97	499.226	0		1512.27	420.672	320		1178.55	250.836	640		9	1408.44	596.549	Little	1640	2SD+	4904.64	1675.76			331.227	160.757	0		1713.07	891.796	320		1826.66	543.345	640
	5	1143.72	809.74	Neutral	1000		15	1675.01	907.178	Index	1640	2SD-	-943.599	-97.2661			893.097	786.768	0		3971.06	1030.13	320		1643.63	1385.89	640		13	2759.77	1023.49	Little	1320	2SD-	-724.659	-66.9502			840.506	483.624	0		2907.18	1532.81	320		1346.26	811.807	640
	6	1064.57	664.089	Neutral	1640		16	1178.55	250.836	Index	1640						1556.98	785.323	0		1781.23	763.517	320		2895.53	559.931	640		14	1456.55	1223.14	Little	1320						2890.18	1629.41	0		3061.78	1185.32	320		3544.62	1044.65	640
	7	1085.64	183.648	Index	1320		24	2340.49	969.845	Index	1000						2374.19	1470.15	0		2735.72	707.04	320		2297.64	636.893	640		17	811.438	346.17	Little	1640						1976.36	1133.57	0		694.338	737.168	320		660.455	304.566	640
	8	1370.41	622.943	Little	1320		27	1175.51	384.352	Index	1000	new aver.	2100.89	745.362			2347.4	795.994	0		2221.66	846.421	320		2083.23	1066.66	640		19	2783.82	891.483	Little	1000	new aver.	1809.72	779.075			1077.38	626.04	0		1958.07	1535.65	320		3387.21	891.633	640
	9	1408.44	596.549	Little	1640		28	347.096	121.442	Index	1320						1026.93	481.299	0		1544.22	1414.42	320		2553.36	775.176	640		20	1713.07	891.796	Little	1320						1224.07	1031.53	0		2464.17	944.039	320		1313.1	701.362	640
	10	905.358	128.062	Index	1320		29	1512.27	420.672	Index	1320						1169.26	688.28	0		2902	1130.35	320		1603.33	373.945	640		21	1824.47	523.245	Little	1640						499.566	253.125	0		2585.26	1515.64	320		810.346	428.524	640
	11	1906.96	804.602	Neutral	1000		32	1643.63	1385.89	Index	1640						5001.58	760.747	0		2231.1	586.254	320		2108.59	736.862	640		22	2907.18	1532.81	Little	1320						3662.31	691.062	0		1212.38	1100.49	320		1697.58	803.431	640
	12	1049.75	504.235	Neutral	1000		35	3971.06	1030.13	Index	1320						1808.68	782.561	0		1829.1	893.888	320		2062.92	589.273	640		23	331.227	160.757	Little	1000						1506.84	379.604	0		915.548	310.227	320		3188.84	1019.09	640
	13	2759.77	1023.49	Little	1320		39	2895.53	559.931	Index	1640						3015.2	906.856	0		4464.52	980.419	320		2270.41	713.885	640		25	840.506	483.624	Little	1000						1040.77	963.837	0		855.722	326.414	320		501.394	493.191	640
	14	1456.55	1223.14	Little	1320		45	1823.44	1122.2	Index	1000						4883.21	829.029	0		2219.71	446.592	320		3190.71	1569.24	640		26	2890.18	1629.41	Little	1000						1344.31	715.252	0		4869.46	907.287	320			763.527	640
	15	1675.01	907.178	Index	1640		46	1252.12	2003.37	Index	1000						3011.94	462.098	0		4545.7	500.05	320		1718.69	1020.49	640		30	1826.66	543.345	Little	1640						2269.45	391.755	0		2742.51	936.1	320			1638.77	640
	16	1178.55	250.836	Index	1640		48	2297.64	636.893	Index	1640						850.776	850.141	0		1167.4	678.837	320		1723.52	1137.69	640		33	1346.26	811.807	Little	1640						2353.48	514.733	0		556.429	184.434	320		2230.62		640
	17	811.438	346.17	Little	1640		57	1507.97	499.226	Index	1000						713.407	279.001	0		4953.62		320			1248.31	640		34	3544.62	1044.65	Little	1640							763.333	0		2614.25	1504.65	320				640
	18	1577.35	828.844	Neutral	1320		59	2083.23	1066.66	Index	1640						1252.12		0			628.263	320				640		38	1976.36	1133.57	Little	1000							366.989	0		2562.55	591.849	320				640
	19	2783.82	891.483	Little	1000		60	893.097	786.768	Index	1000																		40	5220.34	763.527	Little	1640
	20	1713.07	891.796	Little	1320		64	2553.36	775.176	Index	1640					Average	2041.79	756.11			2377.49	674.118			1873.48	805.86			41	1077.38	626.04	Little	1000					Average	1563.48	652.751			2072.19	948.525			1753.67	727.324
	21	1824.47	523.245	Little	1640		66	1556.98	785.323	Index	1000					SD	1267.37	288.198			1374.52	359.18			745.774	386.232			44	3061.78	1185.32	Little	1320					SD	1002.34	373.937			1088.46	429.669			1007.54	340.081
	22	2907.18	1532.81	Little	1320		68	1781.23	763.517	Index	1320					2SD	2534.74	576.396			2749.04	718.359			1491.55	772.464			49	1224.07	1031.53	Little	1000					2SD	2004.68	747.874			2176.93	859.338			2015.09	680.163
	23	331.227	160.757	Little	1000		69	2374.19	1470.15	Index	1000					2SD+	4576.52	1332.51			5126.53	1392.48			3365.03	1578.32			51	694.338	737.168	Little	1320					2SD+	3568.17	1400.63			4249.12	1807.86			3768.76	1407.49
	24	2340.49	969.845	Index	1000		77	2347.4	795.994	Index	1000					2SD-	-492.948	179.714			-371.544	-44.2411			381.929	33.3951			58	1958.07	1535.65	Little	1320					2SD-	-441.2	-95.1228			-104.738	89.1862			-261.415	47.1616
	25	840.506	483.624	Little	1000		79	1026.93	481.299	Index	1000					New Average	#DIV/0!	#DIV/0!			450.2318852	148.9166506			597.1913441	156.1228978			62	2464.17	944.039	Little	1320					New Average	#DIV/0!	#DIV/0!			450.2318852	148.9166506			597.1913441	156.1228978
	26	2890.18	1629.41	Little	1000		83	2735.72	707.04	Index	1320																		67	2585.26	1515.64	Little	1320
	27	1175.51	384.352	Index	1000		87	1169.26	688.28	Index	1000																		70	499.566	253.125	Little	1000
	28	347.096	121.442	Index	1320		88	9523.43	2051.22	Index	1640																		71	5256.64	1638.77	Little	1640
	29	1512.27	420.672	Index	1320		89	5001.58	760.747	Index	1000																		75	660.455	304.566	Little	1640
	30	1826.66	543.345	Little	1640		90	1808.68	782.561	Index	1000																		76	1212.38	1100.49	Little	1320
	31	2544.63	1432.2	Neutral	1640		93	4953.62	2245.75	Index	1320																		78	3662.31	691.062	Little	1000
	32	1643.63	1385.89	Index	1640		96	3015.2	906.856	Index	1000																		82	1506.84	379.604	Little	1000
	33	1346.26	811.807	Little	1640		98	1603.33	373.945	Index	1640																		84	1040.77	963.837	Little	1000
	34	3544.62	1044.65	Little	1640		100	2108.59	736.862	Index	1640																		86	915.548	310.227	Little	1320
	35	3971.06	1030.13	Index	1320		101	2062.92	589.273	Index	1640																		97	1344.31	715.252	Little	1000
	36	1466.65	622.781	Neutral	1320		103	2270.41	713.885	Index	1640																		102	3387.21	891.633	Little	1640
	37	1077.75	417.64	Neutral	1320		110	2221.66	846.421	Index	1320																		106	1313.1	701.362	Little	1640
	38	1976.36	1133.57	Little	1000		112	3190.71	1569.24	Index	1640																		107	6424.97	763.333	Little	1000
	39	2895.53	559.931	Index	1640		114	4883.21	829.029	Index	1000																		115	810.346	428.524	Little	1640
	40	5220.34	763.527	Little	1640		120	1718.69	1020.49	Index	1640																		116	1697.58	803.431	Little	1640
	41	1077.38	626.04	Little	1000		123	1723.52	1137.69	Index	1640																		117	855.722	326.414	Little	1320
	42	2861.14	1134.64	Neutral	1320		127	1544.22	1414.42	Index	1320																		122	4869.46	907.287	Little	1320
	43	422.753	587.539	Neutral	1320		128	3011.94	462.098	Index	1000																		124	3188.84	1019.09	Little	1640
	44	3061.78	1185.32	Little	1320		129	2902	1130.35	Index	1320																		126	2269.45	391.755	Little	1000
	45	1823.44	1122.2	Index	1000		133	5733.17	628.263	Index	1320																		131	2742.51	936.1	Little	1320
	46	1252.12	2003.37	Index	1000		134	2231.1	586.254	Index	1320																		132	2230.62	2096.25	Little	1640
	47	1327.02	1234.59	Neutral	1640		136	1829.1	893.888	Index	1320																		146	556.429	184.434	Little	1320
	48	2297.64	636.893	Index	1640		138	4464.52	980.419	Index	1320																		152	501.394	493.191	Little	1640
	49	1224.07	1031.53	Little	1000		140	2219.71	446.592	Index	1320																		153	2614.25	1504.65	Little	1320
	50	4047.01	935.664	Neutral	1320		144	850.776	850.141	Index	1000																		155	2562.55	591.849	Little	1320
	51	694.338	737.168	Little	1320		147	4545.7	500.05	Index	1320																		158	4910.83	366.989	Little	1000
	52	2138.21	811.927	Neutral	1640		151	5768.57	1248.31	Index	1640																		162	2353.48	514.733	Little	1000
	53	8173.67	1737.5	Neutral	1320		157	713.407	279.001	Index	1000
	54	2464.15	1001	Neutral	1000		160	1167.4	678.837	Index	1320
	55	2784.86	1044.42	Neutral	1320
	56	998.744	801.205	Neutral	1640
	57	1507.97	499.226	Index	1000
	58	1958.07	1535.65	Little	1320
	59	2083.23	1066.66	Index	1640
	60	893.097	786.768	Index	1000
	61	2546.73	1243.82	Neutral	1640
	62	2464.17	944.039	Little	1320
	63	3533.66	898.901	Neutral	1320
	64	2553.36	775.176	Index	1640
	65	3251.57	1005.29	Neutral	1000
	66	1556.98	785.323	Index	1000
	67	2585.26	1515.64	Little	1320
	68	1781.23	763.517	Index	1320
	69	2374.19	1470.15	Index	1000
	70	499.566	253.125	Little	1000
	71	5256.64	1638.77	Little	1640
	72	1654.73	677.79	Neutral	1640
	73	3089.36	1282.88	Neutral	1320
	74	1850.49	664.569	Neutral	1320
	75	660.455	304.566	Little	1640
	76	1212.38	1100.49	Little	1320
	77	2347.4	795.994	Index	1000
	78	3662.31	691.062	Little	1000
	79	1026.93	481.299	Index	1000
	80	1251.25	529.251	Neutral	1320
	81	2911.22	918.953	Neutral	1640
	82	1506.84	379.604	Little	1000
	83	2735.72	707.04	Index	1320
	84	1040.77	963.837	Little	1000
	85	4998.1	1968.21	Neutral	1640
	86	915.548	310.227	Little	1320
	87	1169.26	688.28	Index	1000
	88	9523.43	2051.22	Index	1640
	89	5001.58	760.747	Index	1000
	90	1808.68	782.561	Index	1000
	91	627.439	517.995	Neutral	1640
	92	3096.29	803.546	Neutral	1640
	93	4953.62	2245.75	Index	1320
	94	3544.16	1127.15	Neutral	1640
	95	4903.49	770.656	Neutral	1000
	96	3015.2	906.856	Index	1000
	97	1344.31	715.252	Little	1000
	98	1603.33	373.945	Index	1640
	99	2382.56	1078.5	Neutral	1640
	100	2108.59	736.862	Index	1640
	101	2062.92	589.273	Index	1640
	102	3387.21	891.633	Little	1640
	103	2270.41	713.885	Index	1640
	104	1985.63	1161.78	Neutral	1320
	105	3222.34	538.246	Neutral	1640
	106	1313.1	701.362	Little	1640
	107	6424.97	763.333	Little	1000
	108	3504.14	991.046	Neutral	1000
	109	2884.45	1406.81	Neutral	1000
	110	2221.66	846.421	Index	1320
	111	2597.33	905.163	Neutral	1640
	112	3190.71	1569.24	Index	1640
	113	2362.61	844.297	Neutral	1320
	114	4883.21	829.029	Index	1000
	115	810.346	428.524	Little	1640
	116	1697.58	803.431	Little	1640
	117	855.722	326.414	Little	1320
	118	2590.83	1300.94	Neutral	1000
	119	867.195	509.87	Neutral	1000
	120	1718.69	1020.49	Index	1640
	121	1395.79	1132.81	Neutral	1320
	122	4869.46	907.287	Little	1320
	123	1723.52	1137.69	Index	1640
	124	3188.84	1019.09	Little	1640
	125	1212.46	635.009	Neutral	1000
	126	2269.45	391.755	Little	1000
	127	1544.22	1414.42	Index	1320
	128	3011.94	462.098	Index	1000
	129	2902	1130.35	Index	1320
	130	4490.5	985.838	Neutral	1000
	131	2742.51	936.1	Little	1320
	132	2230.62	2096.25	Little	1640
	133	5733.17	628.263	Index	1320
	134	2231.1	586.254	Index	1320
	135	3655.31	487.977	Neutral	1640
	136	1829.1	893.888	Index	1320
	137	1417.63	1063.76	Neutral	1000
	138	4464.52	980.419	Index	1320
	139	3978.12	1130.81	Neutral	1000
	140	2219.71	446.592	Index	1320
	141	1788.07	943.852	Neutral	1640
	142	3544.47	527.411	Neutral	1640
	143	1161.61	809.158	Neutral	1320
	144	850.776	850.141	Index	1000
	145	4897.67	717.612	Neutral	1000
	146	556.429	184.434	Little	1320
	147	4545.7	500.05	Index	1320
	148				1640
	149				1640
	150	4866.05	853.775	Neutral	1000
	151	5768.57	1248.31	Index	1640
	152	501.394	493.191	Little	1640
	153	2614.25	1504.65	Little	1320
	154	354.115	178.681	Neutral	1320
	155	2562.55	591.849	Little	1320
	156	5751.39	997.855	Neutral	1000
	157	713.407	279.001	Index	1000
	158	4910.83	366.989	Little	1000
	159	4621.66	1209.72	Neutral	1320
	160	1167.4	678.837	Index	1320
	161	4201.38	886.349	Neutral	1000
	162	2353.48	514.733	Little	1000
																	FDI_right	ADM_right	Stimulation		FDI_right	ADM_right	Stimulation		FDI_right	ADM_right	Stimulation												FDI_right	ADM_right	Stimulation		FDI_right	ADM_right	Stimulation		FDI_right	ADM_right	Stimulation
7	1	550.34	127.75	Little	1640		3	988.601	336.679	Index	1000	Average	955.62	207.5			988.601	336.679	0		451.061	117.002	320		416.134	164.405	640		1	550.34	127.75	Little	1640	Average	885.953	192.603			457.145	171.896	0		1749.9	178.702	320		550.34	127.75	640
	2	573.619	226.984	Neutral	1000		4	451.061	117.002	Index	1320	SD	724.827	139.681			536.014	234.723	0		871.983	337.927	320		437.113	225.503	640		6	560.637	222.181	Little	1640	SD	639.135	133.331			425.895	166.077	0		1497.64	198.928	320		560.637	222.181	640
	3	988.601	336.679	Index	1000		7	536.014	234.723	Index	1000	2SD	1449.65	279.362			1430.35	318.034	0		566.242	130.63	320		523.981	133.726	640		8	457.145	171.896	Little	1000	2SD	1278.27	266.661			996.435	118.781	0		605.041	146.792	320		977.484	217.134	640
	4	451.061	117.002	Index	1320		16	871.983	337.927	Index	1320	2SD+	2405.27	486.861			672.989	379.51	0		701.347	235.649	320		2294.12	151.031	640		9	425.895	166.077	Little	1000	2SD+	2164.22	459.265			404.078	117.906	0		1675.39	124.975	320		1758.44	258.376	640
	5	810.732	153.065	Neutral	1640		17	1430.35	318.034	Index	1000	2SD-	-494.033	-71.8622			1131.02	62.4985	0		803.413	200.962	320		1233.49	228.251	640		11	1749.9	178.702	Little	1320	2SD-	-392.316	-74.0581			722.86	90.443	0		242.656	80.5866	320		1081.49	143.923	640
	6	560.637	222.181	Little	1640		20	416.134	164.405	Index	1640						197.505	98.514	0		2063.41	352.625	320		453.874	142.244	640		24	1497.64	198.928	Little	1320						379.36	110.595	0		668.145	205.464	320		599.604	199.474	640
	7	536.014	234.723	Index	1000		23	566.242	130.63	Index	1320						1456.09	151.202	0		630.956	138.979	320		560.432	197.381	640		25	605.041	146.792	Little	1320						363.473	135.148	0		1372.07	261.086	320		664.078	165.531	640
	8	457.145	171.896	Little	1000		27	701.347	235.649	Index	1320	new aver.	868.956	189.396			209.381	69.0003	0		2145.74	335.387	320		390.253	166.068	640		26	977.484	217.134	Little	1640	new aver.	780.89	160.577			1364.5	187.402	0		352.422	107.568	320		616.614	167.965	640
	9	425.895	166.077	Little	1000		39	803.413	200.962	Index	1320						961.719	236.31	0		286.786	138.064	320		238.663	129.039	640		30	1758.44	258.376	Little	1640						894.694	370.272	0		550.825	219.437	320		1554.22	172.666	640
	10	757.314	130.364	Neutral	1320		41	672.989	379.51	Index	1000						1342.95	205.369	0		744.359	292.876	320		404.622	124.143	640		31	1081.49	143.923	Little	1640						388.519	101.924	0		1864.88	136.834	320		335.352	191.713	640
	11	1749.9	178.702	Little	1320		44	1131.02	62.4985	Index	1000						569.382	52.7363	0		1276.67	321.301	320		2056.05	446.051	640		32	1675.39	124.975	Little	1320						437.893	155.002	0		344.179	80.3264	320		370.835	77.4986	640
	12			Neutral	1000		46	437.113	225.503	Index	1640						413.704	97.8541	0		2378.2	128.263	320		630.242	93.1849	640		35	242.656	80.5866	Little	1320						890.143	180.961	0		704.763	232.123	320				640
	13	1409.29	332.826	Neutral	1000		52	3961.52	541.818	Index	1320						1493.76	481.184	0		510.892	174.759	320		931.751	84.5962	640		36	668.145	205.464	Little	1320						474.861	128.623	0		861.502	84.0781	320		142.348	77.5851	640
	14	1086.77	396.053	Neutral	1640		55	197.505	98.514	Index	1000						694.795	151.023	0		351.049	130.344	320		272.69	151.131	640		37	599.604	199.474	Little	1640						1049.19	215.882	0		1224.4	250.604	320		406.822	70.9955	640
	15	579.985	275.32	Neutral	1320		57	523.981	133.726	Index	1640						790.04	163.128	0		575.412	130.096	320		926.502	179.982	640		40	664.078	165.531	Little	1640						245.371	93.6968	0		853.43	359.079	320		350.956	76.9705	640
	16	871.983	337.927	Index	1320		59	2294.12	151.031	Index	1640						1424.31	76.6166	0		954.631	134.726	320		663.133	336.047	640		43	2174.27	145.526	Little	1320						602.508	162.221	0			145.526	320		532.946	117.917	640
	17	1430.35	318.034	Index	1000		66	2063.41	352.625	Index	1320						222.812	58.6791	0		1420.1		320		658.808	155.127	640		45	996.435	118.781	Little	1000						632.033	70.7617	0			190.898	320		1913.57		640
	18	2609.24	150.804	Neutral	1000		67	1233.49	228.251	Index	1640							204.567	0				320		826.179	63.494	640		48	616.614	167.965	Little	1640						417.627		0		914.96		320				640
	19	865.99	229.003	Neutral	1320		72	453.874	142.244	Index	1640																		49	404.078	117.906	Little	1000
	20	416.134	164.405	Index	1640		73	560.432	197.381	Index	1640					Average	855.025	187.646			984.25	206.224			773.224	176.189			51	1554.22	172.666	Little	1640					Average	619.255	151.623			967.637	176.647			775.984	152.512
	21	1119.4	102.188	Neutral	1640		76	630.956	138.979	Index	1320					SD	464.883	124.511			650.886	90.8049			570.676	91.3293			54	722.86	90.443	Little	1000					SD	303.247	68.751			529.916	75.1186			535.477	59.9225
	22	947.68	327.576	Neutral	1320		77	2456.25	204.567	Index	1000					2SD	929.767	249.022			1301.77	181.61			1141.35	182.659			58	379.36	110.595	Little	1000					2SD	606.494	137.502			1059.83	150.237			1070.95	119.845
	23	566.242	130.63	Index	1320		79	390.253	166.068	Index	1640					2SD+	1784.79	436.667			2286.02	387.834			1914.58	358.847			60	363.473	135.148	Little	1000					2SD+	1225.75	289.125			2027.47	326.885			1846.94	272.357
	24	1497.64	198.928	Little	1320		80	238.663	129.039	Index	1640					2SD-	-74.7412	-61.3757			-317.521	24.6145			-368.127	-6.46962			69	1372.07	261.086	Little	1320					2SD-	12.7613	14.121			-92.194	26.4102			-294.97	32.6672
	25	605.041	146.792	Little	1320		81	404.622	124.143	Index	1640					New Average	#DIV/0!	#DIV/0!			450.2318852	148.9166506			597.1913441	156.1228978			70	1364.5	187.402	Little	1000					New Average	#DIV/0!	#DIV/0!			450.2318852	148.9166506			597.1913441	156.1228978
	26	977.484	217.134	Little	1640		83	2056.05	446.051	Index	1640																		71	352.422	107.568	Little	1320
	27	701.347	235.649	Index	1320		87	2145.74	335.387	Index	1320																		74	335.352	191.713	Little	1640
	28	685.427	166.945	Neutral	1320		92	1456.09	151.202	Index	1000																		75	370.835	77.4986	Little	1640
	29	1081.74	124.492	Neutral	1320		94	209.381	69.0003	Index	1000																		84			Little	1640
	30	1758.44	258.376	Little	1640		95	961.719	236.31	Index	1000																		86	894.694	370.272	Little	1000
	31	1081.49	143.923	Little	1640		100	1342.95	205.369	Index	1000																		88	142.348	77.5851	Little	1640
	32	1675.39	124.975	Little	1320		104	569.382	52.7363	Index	1000																		96	550.825	219.437	Little	1320
	33	1016.24	91.1911	Neutral	1640		107	286.786	138.064	Index	1320																		97	1864.88	136.834	Little	1320
	34	1159.32	135.983	Neutral	1640		108	744.359	292.876	Index	1320																		99	344.179	80.3264	Little	1320
	35	242.656	80.5866	Little	1320		112	413.704	97.8541	Index	1000																		101	388.519	101.924	Little	1000
	36	668.145	205.464	Little	1320		114	630.242	93.1849	Index	1640																		102	704.763	232.123	Little	1320
	37	599.604	199.474	Little	1640		115	1420.1	814.544	Index	1320																		103	437.893	155.002	Little	1000
	38	1289.59	581.974	Neutral	1320		116	1493.76	481.184	Index	1000																		105	406.822	70.9955	Little	1640
	39	803.413	200.962	Index	1320		117	931.751	84.5962	Index	1640																		111	861.502	84.0781	Little	1320
	40	664.078	165.531	Little	1640		121	1276.67	321.301	Index	1320																		113	890.143	180.961	Little	1000
	41	672.989	379.51	Index	1000		125	694.795	151.023	Index	1000																		120	474.861	128.623	Little	1000
	42	272.394	68.4056	Neutral	1000		127	790.04	163.128	Index	1000																		124	2688.13	190.898	Little	1320
	43	2174.27	145.526	Little	1320		128	272.69	151.131	Index	1640																		132	1913.57	513.163	Little	1640
	44	1131.02	62.4985	Index	1000		129	2378.2	128.263	Index	1320																		134	1224.4	250.604	Little	1320
	45	996.435	118.781	Little	1000		135	926.502	179.982	Index	1640																		137	350.956	76.9705	Little	1640
	46	437.113	225.503	Index	1640		138	663.133	336.047	Index	1640																		139	417.627	612.358	Little	1000
	47	3470.63	579.063	Neutral	1640		143	1424.31	76.6166	Index	1000																		141	1049.19	215.882	Little	1000
	48	616.614	167.965	Little	1640		144	510.892	174.759	Index	1320																		142	3048.59	726.861	Little	1640
	49	404.078	117.906	Little	1000		146	351.049	130.344	Index	1320																		145	245.371	93.6968	Little	1000
	50	355.135	190.139	Neutral	1640		148	575.412	130.096	Index	1320																		147	602.508	162.221	Little	1000
	51	1554.22	172.666	Little	1640		150	658.808	155.127	Index	1640																		157	914.96	487.315	Little	1320
	52	3961.52	541.818	Index	1320		152	826.179	63.494	Index	1640																		158	632.033	70.7617	Little	1000
	53	2195.73	137.945	Neutral	1640		156	222.812	58.6791	Index	1000																		160	853.43	359.079	Little	1320
	54	722.86	90.443	Little	1000		159	954.631	134.726	Index	1320																		161	532.946	117.917	Little	1640
	55	197.505	98.514	Index	1000
	56	214.023	106.728	Neutral	1000
	57	523.981	133.726	Index	1640
	58	379.36	110.595	Little	1000
	59	2294.12	151.031	Index	1640
	60	363.473	135.148	Little	1000
	61	526.755	291.887	Neutral	1320
	62			Neutral	1640
	63	1457.28	755.493	Neutral	1640
	64	986.274	212.359	Neutral	1640
	65	2275.85	240.428	Neutral	1320
	66	2063.41	352.625	Index	1320
	67	1233.49	228.251	Index	1640
	68	898.73	559.067	Neutral	1640
	69	1372.07	261.086	Little	1320
	70	1364.5	187.402	Little	1000
	71	352.422	107.568	Little	1320
	72	453.874	142.244	Index	1640
	73	560.432	197.381	Index	1640
	74	335.352	191.713	Little	1640
	75	370.835	77.4986	Little	1640
	76	630.956	138.979	Index	1320
	77	2456.25	204.567	Index	1000
	78	2361.1	241.805	Neutral	1320
	79	390.253	166.068	Index	1640
	80	238.663	129.039	Index	1640
	81	404.622	124.143	Index	1640
	82	589.471	177.082	Neutral	1640
	83	2056.05	446.051	Index	1640
	84			Little	1640
	85	1022.06	229.724	Neutral	1320
	86	894.694	370.272	Little	1000
	87	2145.74	335.387	Index	1320
	88	142.348	77.5851	Little	1640
	89	228.906	72.4879	Neutral	1000
	90	1135.6	169.944	Neutral	1320
	91	412.922	129.765	Neutral	1000
	92	1456.09	151.202	Index	1000
	93	617.022	60.6233	Neutral	1320
	94	209.381	69.0003	Index	1000
	95	961.719	236.31	Index	1000
	96	550.825	219.437	Little	1320
	97	1864.88	136.834	Little	1320
	98	1319.7	913.01	Neutral	1000
	99	344.179	80.3264	Little	1320
	100	1342.95	205.369	Index	1000
	101	388.519	101.924	Little	1000
	102	704.763	232.123	Little	1320
	103	437.893	155.002	Little	1000
	104	569.382	52.7363	Index	1000
	105	406.822	70.9955	Little	1640
	106	299.54	106.256	Neutral	1000
	107	286.786	138.064	Index	1320
	108	744.359	292.876	Index	1320
	109	439.826	99.0084	Neutral	1000
	110	1180.22	436.908	Neutral	1320
	111	861.502	84.0781	Little	1320
	112	413.704	97.8541	Index	1000
	113	890.143	180.961	Little	1000
	114	630.242	93.1849	Index	1640
	115	1420.1	814.544	Index	1320
	116	1493.76	481.184	Index	1000
	117	931.751	84.5962	Index	1640
	118	2630.89	1166.67	Neutral	1640
	119	1067.25	152.922	Neutral	1320
	120	474.861	128.623	Little	1000
	121	1276.67	321.301	Index	1320
	122	545.05	184.689	Neutral	1000
	123	1510.56	188.908	Neutral	1640
	124	2688.13	190.898	Little	1320
	125	694.795	151.023	Index	1000
	126	1900.99	137.941	Neutral	1320
	127	790.04	163.128	Index	1000
	128	272.69	151.131	Index	1640
	129	2378.2	128.263	Index	1320
	130	822.872	185.443	Neutral	1000
	131	534.857	204.119	Neutral	1640
	132	1913.57	513.163	Little	1640
	133	606.352	185.265	Neutral	1640
	134	1224.4	250.604	Little	1320
	135	926.502	179.982	Index	1640
	136	1256.5	369.614	Neutral	1320
	137	350.956	76.9705	Little	1640
	138	663.133	336.047	Index	1640
	139	417.627	612.358	Little	1000
	140	760.181	183.06	Neutral	1640
	141	1049.19	215.882	Little	1000
	142	3048.59	726.861	Little	1640
	143	1424.31	76.6166	Index	1000
	144	510.892	174.759	Index	1320
	145	245.371	93.6968	Little	1000
	146	351.049	130.344	Index	1320
	147	602.508	162.221	Little	1000
	148	575.412	130.096	Index	1320
	149	379.663	114.414	Neutral	1000
	150	658.808	155.127	Index	1640
	151	2272.69	205.147	Neutral	1000
	152	826.179	63.494	Index	1640
	153	381.866	165.192	Neutral	1000
	154	645.28	126.659	Neutral	1000
	155	356.956	55.7073	Neutral	1000
	156	222.812	58.6791	Index	1000
	157	914.96	487.315	Little	1320
	158	632.033	70.7617	Little	1000
	159	954.631	134.726	Index	1320
	160	853.43	359.079	Little	1320
	161	532.946	117.917	Little	1640
	162	682.18	113.27	Neutral	1320
																	FDI_right	ADM_right	Stimulation		FDI_right	ADM_right	Stimulation		FDI_right	ADM_right	Stimulation												FDI_right	ADM_right	Stimulation		FDI_right	ADM_right	Stimulation		FDI_right	ADM_right	Stimulation
8	1	655.083	240.409	Little	1320		4	307.583	96.1365	Index	1640	Average	490.809	102.881			262.081	55.8765	0		444.951	129.469	320		307.583	96.1365	640		1	655.083	240.409	Little	1320	Average	421.949	126.439					0		655.083	240.409	320		325.6	134.908	640
	2	325.6	134.908	Little	1640		6	262.081	55.8765	Index	1000	SD	530.368	55.0974			330.691	91.256	0		138.796	108.851	320		118.87	70.4372	640		2	325.6	134.908	Little	1640	SD	429.052	80.9339					0		227.598	87.8716	320				640
	3	588.789	53.3601	Neutral	1000		7	444.951	129.469	Index	1320	2SD	1060.74	110.195			458.612	84.9819	0		192.798	71.9852	320				640		5	227.598	87.8716	Little	1320	2SD	858.105	161.868					0		332.307	60.992	320		293.784	157.447	640
	4	307.583	96.1365	Index	1640		8	118.87	70.4372	Index	1640	2SD+	1551.54	213.075			172.111	62.5445	0				320		375.9	80.9204	640		13			Little	1640	2SD+	1280.05	288.307			167.966	55.4813	0		826.217	154.796	320		654.139	114.518	640
	5	227.598	87.8716	Little	1320		10	330.691	91.256	Index	1000	2SD-	-569.927	-7.3143			680.904	73.4154	0		244.08	77.9767	320				640		15			Little	1000	2SD-	-436.155	-35.4286			263.572	70.1223	0		576.888	69.5189	320				640
	6	262.081	55.8765	Index	1000		11	138.796	108.851	Index	1320								0		180.123	78.3372	320				640		16			Little	1000								0		116.806	52.0619	320		221.941	84.2	640
	7	444.951	129.469	Index	1320		12	192.798	71.9852	Index	1320								0		345.753	99.78	320		190.65	50.6189	640		17			Little	1000								0		248.125	70.4496	320		95.8399	66.4364	640
	8	118.87	70.4372	Index	1640		20	336.558	270.392	Index	1640	new aver.	342.795	89.879			626.803	103.916	0				320				640		19	332.307	60.992	Little	1320	new aver.	334.666	113.591			235.14	52.853	0				320		263.001	111.441	640
	9	449.286	255.899	Neutral	1640		21			Index	1640						663.032	56.6193	0		638.336	94.4301	320		674.44	68.9285	640		25	167.966	55.4813	Little	1000						406.147	69.6456	0				320		101.35	99.0252	640
	10	330.691	91.256	Index	1000		23			Index	1320						191.145	61.1384	0		242.05	54.228	320		402.457	72.7357	640		33	293.784	157.447	Little	1640								0		379.545	272.949	320				640
	11	138.796	108.851	Index	1320		24	458.612	84.9819	Index	1000						76.4107	55.128	0		888.236	107.081	320				640		34	826.217	154.796	Little	1320						247.754	67.8578	0				320		94.9211	69.4226	640
	12	192.798	71.9852	Index	1320		26	244.08	77.9767	Index	1320						257.516	102.277	0				320				640		35	576.888	69.5189	Little	1320						621.986	141.516	0		152.926	92.0975	320		256.127	116.414	640
	13			Little	1640		27	180.123	78.3372	Index	1320						146.712	112.225	0		372.421	64.1437	320		386.187	194.15	640		38	263.572	70.1223	Little	1000						80.5309	55.4089	0		75.0378	56.3127	320		352.988	158.253	640
	14	374.093	106.289	Neutral	1640		31	375.9	80.9204	Index	1640						79.9389	69.8438	0		98.175	91.5571	320				640		53			Little	1000								0		761.251	122.19	320				640
	15			Little	1000		32	345.753	99.78	Index	1320								0				320				640		55			Little	1000								0		119.21	66.3707	320				640
	16			Little	1000		37	172.111	62.5445	Index	1000								0				320				640		66	235.14	52.853	Little	1000						564.865		0		56.6335	52.1326	320		461.619	220.693	640
	17			Little	1000		45			Index	1320							138.91	0				320		336.558		640		67	406.147	69.6456	Little	1000							215.64	0				320		387.672		640
	18	570.064	91.2302	Neutral	1640		47			Index	1640						445.109		0			196.23	320				640		68			Little	1000						661.665	193.387	0			209.268	320		427.079		640
	19	332.307	60.992	Little	1320		52			Index	1640																		80	654.139	114.518	Little	1640
	20	336.558	270.392	Index	1640		56	680.904	73.4154	Index	1000					Average	337.774	82.164			344.156	97.8391			349.081	90.5611			83			Little	1640					Average	361.07	102.435			348.279	114.816			302.774	121.16
	21			Index	1640		60	190.65	50.6189	Index	1640					SD	217.112	26.1755			238.004	37.4449			165.088	47.6809			84	221.941	84.2	Little	1640					SD	211.008	64.0355			270.05	75.0127			161.08	45.2515
	22	500.394	76.5762	Neutral	1320		63	638.336	94.4301	Index	1320					2SD	434.224	52.3511			476.009	74.8898			330.177	95.3619			86	116.806	52.0619	Little	1320					2SD	422.016	128.071			540.099	150.025			322.159	90.503
	23			Index	1320		64			Index	1000					2SD+	771.998	134.515			820.165	172.729			679.258	185.923			87	248.125	70.4496	Little	1320					2SD+	783.086	230.506			888.379	264.841			624.933	211.663
	24	458.612	84.9819	Index	1000		65			Index	1000					2SD-	-96.4496	29.8129			-131.853	22.9494			18.9037	-4.80079			90			Little	1320					2SD-	-60.9466	-25.6363			-191.82	-35.2097			-19.3854	30.6569
	25	167.966	55.4813	Little	1000		70			Index	1640					New Average	#DIV/0!	#DIV/0!			450.2318852	148.9166506			597.1913441	156.1228978			91	95.8399	66.4364	Little	1640					New Average	#DIV/0!	#DIV/0!			450.2318852	148.9166506			597.1913441	156.1228978
	26	244.08	77.9767	Index	1320		72	674.44	68.9285	Index	1640																		93			Little	1320
	27	180.123	78.3372	Index	1320		73	242.05	54.228	Index	1320																		94	247.754	67.8578	Little	1000
	28			Neutral	1320		74	888.236	107.081	Index	1320																		99	263.001	111.441	Little	1640
	29	422.564	63.4437	Neutral	1320		75			Index	1320																		100	379.545	272.949	Little	1320
	30	311.96	68.1246	Neutral	1640		76	372.421	64.1437	Index	1320																		105	101.35	99.0252	Little	1640
	31	375.9	80.9204	Index	1640		81	98.175	91.5571	Index	1320																		111			Little	1320
	32	345.753	99.78	Index	1320		89	626.803	103.916	Index	1000																		117	152.926	92.0975	Little	1320
	33	293.784	157.447	Little	1640		96	402.457	72.7357	Index	1640																		120			Little	1640
	34	826.217	154.796	Little	1320		104	663.032	56.6193	Index	1000																		121	75.0378	56.3127	Little	1320
	35	576.888	69.5189	Little	1320		107	191.145	61.1384	Index	1000																		123	94.9211	69.4226	Little	1640
	36	579.867	55.677	Neutral	1000		112			Index	1640																		125	761.251	122.19	Little	1320
	37	172.111	62.5445	Index	1000		113	2037.83	138.91	Index	1000																		130	256.127	116.414	Little	1640
	38	263.572	70.1223	Little	1000		119	76.4107	55.128	Index	1000																		131	621.986	141.516	Little	1000
	39			Neutral	1320		124			Index	1320																		132	352.988	158.253	Little	1640
	40	270.569	63.2447	Neutral	1320		126			Index	1640																		134	661.665	193.387	Little	1000
	41	399.321	67.187	Neutral	1000		128	386.187	194.15	Index	1640																		135	1694.83	215.64	Little	1000
	42	182.518	50.8313	Neutral	1320		133	257.516	102.277	Index	1000																		139	119.21	66.3707	Little	1320
	43	699.135	113.083	Neutral	1320		136	2258.39	196.23	Index	1320																		140	56.6335	52.1326	Little	1320
	44	368.458	64.6864	Neutral	1000		137	146.712	112.225	Index	1000																		142	387.672	341.063	Little	1640
	45			Index	1320		138	1912.66	231.422	Index	1640																		145	80.5309	55.4089	Little	1000
	46	3272.54	119.441	Neutral	1000		141	445.109	222.876	Index	1000																		147			Little	1320
	47			Index	1640		143			Index	1640																		149	2203.98	209.268	Little	1320
	48	162.676	82.6188	Neutral	1640		146			Index	1640																		151			Little	1000
	49	275.196	69.4159	Neutral	1320		150			Index	1320																		152			Little	1640
	50	369.051	66.6132	Neutral	1000		156	79.9389	69.8438	Index	1000																		153			Little	1640
	51	238.598	56.8793	Neutral	1000		157			Index	1320																		154	427.079	348.66	Little	1640
	52			Index	1640		158			Index	1640																		155	461.619	220.693	Little	1640
	53			Little	1000		161			Index	1000																		159			Little	1000
	54	373.236	89.3977	Neutral	1640		162			Index	1000																		160	564.865		Little	1000
	55			Little	1000
	56	680.904	73.4154	Index	1000
	57	473.396	55.6755	Neutral	1320
	58	288.412	96.3115	Neutral	1320
	59	234.163	88.1534	Neutral	1640
	60	190.65	50.6189	Index	1640
	61	220.584	75.8448	Neutral	1000
	62	333.146	121.553	Neutral	1640
	63	638.336	94.4301	Index	1320
	64			Index	1000
	65			Index	1000
	66	235.14	52.853	Little	1000
	67	406.147	69.6456	Little	1000
	68			Little	1000
	69	671.502	148.006	Neutral	1000
	70			Index	1640
	71	268.837	75.6757	Neutral	1640
	72	674.44	68.9285	Index	1640
	73	242.05	54.228	Index	1320
	74	888.236	107.081	Index	1320
	75			Index	1320
	76	372.421	64.1437	Index	1320
	77	351.109	90.0552	Neutral	1320
	78	637.349	94.8508	Neutral	1320
	79	230.322	67.4525	Neutral	1000
	80	654.139	114.518	Little	1640
	81	98.175	91.5571	Index	1320
	82	292.338	52.9866	Neutral	1320
	83			Little	1640
	84	221.941	84.2	Little	1640
	85	381.647	51.4094	Neutral	1000
	86	116.806	52.0619	Little	1320
	87	248.125	70.4496	Little	1320
	88	1240.66	189.495	Neutral	1320
	89	626.803	103.916	Index	1000
	90			Little	1320
	91	95.8399	66.4364	Little	1640
	92	111.425	58.1654	Neutral	1640
	93			Little	1320
	94	247.754	67.8578	Little	1000
	95	1166.85	117.452	Neutral	1640
	96	402.457	72.7357	Index	1640
	97	554.886	90.4205	Neutral	1320
	98	575.741	141.391	Neutral	1320
	99	263.001	111.441	Little	1640
	100	379.545	272.949	Little	1320
	101	286.555	105.239	Neutral	1640
	102	489.257	132.834	Neutral	1000
	103	162.244	50.4555	Neutral	1640
	104	663.032	56.6193	Index	1000
	105	101.35	99.0252	Little	1640
	106			Neutral	1640
	107	191.145	61.1384	Index	1000
	108			Neutral	1000
	109			Neutral	1000
	110	1290.91	166.095	Neutral	1320
	111			Little	1320
	112			Index	1640
	113	2037.83	138.91	Index	1000
	114	72.2048	53.3872	Neutral	1640
	115	204.555	141.034	Neutral	1000
	116			Neutral	1640
	117	152.926	92.0975	Little	1320
	118	233.129	161.552	Neutral	1000
	119	76.4107	55.128	Index	1000
	120			Little	1640
	121	75.0378	56.3127	Little	1320
	122	835.329	370.725	Neutral	1640
	123	94.9211	69.4226	Little	1640
	124			Index	1320
	125	761.251	122.19	Little	1320
	126			Index	1640
	127	240.752	143.797	Neutral	1000
	128	386.187	194.15	Index	1640
	129	425.55	82.0299	Neutral	1640
	130	256.127	116.414	Little	1640
	131	621.986	141.516	Little	1000
	132	352.988	158.253	Little	1640
	133	257.516	102.277	Index	1000
	134	661.665	193.387	Little	1000
	135	1694.83	215.64	Little	1000
	136	2258.39	196.23	Index	1320
	137	146.712	112.225	Index	1000
	138	1912.66	231.422	Index	1640
	139	119.21	66.3707	Little	1320
	140	56.6335	52.1326	Little	1320
	141	445.109	222.876	Index	1000
	142	387.672	341.063	Little	1640
	143			Index	1640
	144			Neutral	1320
	145	80.5309	55.4089	Little	1000
	146			Index	1640
	147			Little	1320
	148	126.305	55.9679	Neutral	1000
	149	2203.98	209.268	Little	1320
	150			Index	1320
	151			Little	1000
	152			Little	1640
	153			Little	1640
	154	427.079	348.66	Little	1640
	155	461.619	220.693	Little	1640
	156	79.9389	69.8438	Index	1000
	157			Index	1320
	158			Index	1640
	159			Little	1000
	160			Little	1000
	161			Index	1000
	162			Index	1000
																	FDI_right	ADM_right	Stimulation		FDI_right	ADM_right	Stimulation		FDI_right	ADM_right	Stimulation												FDI_right	ADM_right	Stimulation		FDI_right	ADM_right	Stimulation		FDI_right	ADM_right	Stimulation
9	1	2232.99	1349.98	Neutral	1000		5	9487.04	3756.46	Index	1640	Average	5291.11	1854.25			6739.64	2431.21	0		1807.52	1538.74	320		7207.82	2251.79	640		3	1099.63	3782.25	Little	1640	Average	1536.61	3313.56			1142.87	3469.08	0		3689.86	1913.7	320		1099.63	3782.25	640
	2	3072.7	2001.33	Neutral	1640		6	6739.64	2431.21	Index	1000	SD	2349.38	751.262			2016.62	707.905	0		5719.27	1424.81	320		3377.46	2219.78	640		8	1142.87	3469.08	Little	1000	SD	1145.69	1139.06			1073.13	2553.34	0		1284.62	4884.43	320		1463.82	3797.92	640
	3	1099.63	3782.25	Little	1640		10	7207.82	2251.79	Index	1640	2SD	4698.77	1502.52			1169.49	1078.18	0		3597.51	1110.28	320		2064.66	759.899	640		11	1463.82	3797.92	Little	1640	2SD	2291.39	2278.13			435.013	2084.63	0		794.612	2291.39	320		2933.14	4618.59	640
	4	1185.3	1479.63	Neutral	1320		15	2016.62	707.905	Index	1000	2SD+	9989.88	3356.78			1704.97	1602.82	0		7926.7	3040.41	320		8227.64	1053.55	640		13	1073.13	2553.34	Little	1000	2SD+	3828	5591.69			920.233	2516.87	0		609.962	2771.84	320		1774.51	3458.18	640
	5	9487.04	3756.46	Index	1640		21	1807.52	1538.74	Index	1320	2SD-	592.344	351.73			1889.62	1671.65	0		4740.21	2074.72	320		7035.76	1820.95	640		14	3689.86	1913.7	Little	1320	2SD-	-754.777	1035.43			1271.76	2711.78	0		676.914	2409.9	320		408.137	1390.26	640
	6	6739.64	2431.21	Index	1000		23	1169.49	1078.18	Index	1000						2441.26	1244.27	0		3594.08	1379.95	320		6416.99	2058.96	640		16	2346.5	7523.56	Little	1640						716.504	2991.97	0		394.138	3012.77	320		1525.8	3052.68	640
	7	1696.91	1686.07	Neutral	1640		28	5719.27	1424.81	Index	1320						7927.13	2923.2	0		3050.53	819.07	320		3173.85	1874.77	640		17	435.013	2084.63	Little	1000						606.886	2078.68	0		843.215	3221.35	320		650.081	2645.65	640
	8	1142.87	3469.08	Little	1000		30	1704.97	1602.82	Index	1000	new aver.	5291.11	1848.72			5170.71	1533.1	0		8076.83	1611.03	320		8272.28	1066.2	640		19	920.233	2516.87	Little	1000	new aver.	1431.37	3120.84			955.741	1981.07	0		3543.76	2079.53	320		1500.75	2872.85	640
	9	1496.4	1917.49	Neutral	1640		34	3377.46	2219.78	Index	1640						4048.46	1523.17	0		6536.05	1566.5	320		5808.92	2204.8	640		20	1271.76	2711.78	Little	1000						986.133	2686.21	0		1184.07	3441.88	320		1057.56	2957.44	640
	10	7207.82	2251.79	Index	1640		35	3597.51	1110.28	Index	1320						2312.67	1455	0		4967.77	1553.75	320		5778.55	2314.87	640		22	1284.62	4884.43	Little	1320						1406.24	2960.67	0		1903.14	4046.83	320		762.284	4097.9	640
	11	1463.82	3797.92	Little	1640		36	2064.66	759.899	Index	1640						7186.93	2580.94	0		5198.56	1755.96	320		2899.5	815.768	640		24	2933.14	4618.59	Little	1640						1147.12	3062.05	0		1678.41	2726.51	320		2862.54	3217.27	640
	12	3137.59	774.137	Neutral	1640		37	1763.44	239.772	Index	1640						6071.17	2613.37	0		7385.3	3158.54	320		4837.91	2236.99	640		29	1774.51	3458.18	Little	1640						953.596	2149.17	0		918.541	2720.39	320		576.751	2923.94	640
	13	1073.13	2553.34	Little	1000		40	1889.62	1671.65	Index	1000						2249.32	840.398	0		6125.78	2746.66	320		5162.36	2377.65	640		31	716.504	2991.97	Little	1000						833.558	2829.78	0		2001.09	3439.4	320		1152.61	3680.05	640
	14	3689.86	1913.7	Little	1320		43	8227.64	1053.55	Index	1640						4118.86	2294.33	0		9011.04	2957.2	320		8807.93	2053.97	640		32	794.612	2291.39	Little	1320						1097.33	2825	0		3448.55	2308.49	320		1599.9	2981.91	640
	15	2016.62	707.905	Index	1000		45	7035.76	1820.95	Index	1640						3933.89	1367.29	0		4193.39	2220.19	320		8008.12	1632.79	640		38	606.886	2078.68	Little	1000						1296.83	3152.03	0		1077.14	3933.26	320		1191.22	5404.79	640
	16	2346.5	7523.56	Little	1640		48	2441.26	1244.27	Index	1000						8096.73	2581.42	0		3127.36	830.681	320		8426	1913.24	640		42	609.962	2771.84	Little	1320						1249.61	3108.71	0		2231.23	3438.28	320		2346.5		640
	17	435.013	2084.63	Little	1000		51	7926.7	3040.41	Index	1320						7863.61	1175.93	0		5667.84	2320.99	320		9487.04		640		44	676.914	2409.9	Little	1320						1873.67	3609.64	0		2306.52	4345.73	320		884.353		640
	18	671.643	205.998	Neutral	1000		52	6416.99	2058.96	Index	1640						7897.36	3159.79	0		5399.53	2584.12	320		1763.44		640		47	955.741	1981.07	Little	1000						3807.78		0		1713.05	4278.34	320			4246.63	640
	19	920.233	2516.87	Little	1000		53	3173.85	1874.77	Index	1640																		49	394.138	3012.77	Little	1320
	20	1271.76	2711.78	Little	1000		54	7927.13	2923.2	Index	1000					Average	4602.14	1821.33			5340.29	1927.42			5930.9	1791			50	408.137	1390.26	Little	1640					Average	1209.67	2751.22			1683.27	3181.33			1399.39	3445.52
	21	1807.52	1538.74	Index	1320		56	5170.71	1533.1	Index	1000					SD	2533.86	746.347			1950.52	742.862			2458.58	557.206			58	843.215	3221.35	Little	1320					SD	723.321	481.068			1032.57	859.606			741.806	920.086
	22	1284.62	4884.43	Little	1320		59	4740.21	2074.72	Index	1320					2SD	5067.72	1492.69			3901.05	1485.72			4917.15	1114.41			60	1525.8	3052.68	Little	1640					2SD	1446.64	962.136			2065.14	1719.21			1483.61	1840.17
	23	1169.49	1078.18	Index	1000		66	3594.08	1379.95	Index	1320					2SD+	9669.86	3314.03			9241.34	3413.15			10848.1	2905.41			61	650.081	2645.65	Little	1640					2SD+	2656.31	3713.35			3748.41	4900.55			2883	5285.69
	24	2933.14	4618.59	Little	1640		69	4048.46	1523.17	Index	1000					2SD-	-465.586	328.637			1439.25	441.697			1013.75	676.587			72	1500.75	2872.85	Little	1640					2SD-	-236.976	1789.08			-381.869	1462.12			-84.2244	1605.35
	25	3967.29	1824	Neutral	1640		70	3050.53	819.07	Index	1320					New Average	#DIV/0!	#DIV/0!			450.2318852	148.9166506			597.1913441	156.1228978			73	1057.56	2957.44	Little	1640					New Average	#DIV/0!	#DIV/0!			450.2318852	148.9166506			597.1913441	156.1228978
	26	5198.13	3357.92	Neutral	1640		71	8272.28	1066.2	Index	1640																		77	762.284	4097.9	Little	1640
	27	1196.13	654.059	Neutral	1640		86	2312.67	1455	Index	1000																		79	986.133	2686.21	Little	1000
	28	5719.27	1424.81	Index	1320		87	8076.83	1611.03	Index	1320																		81	2862.54	3217.27	Little	1640
	29	1774.51	3458.18	Little	1640		92	5808.92	2204.8	Index	1640																		82	3543.76	2079.53	Little	1320
	30	1704.97	1602.82	Index	1000		93	5778.55	2314.87	Index	1640																		84	884.353	5719.21	Little	1640
	31	716.504	2991.97	Little	1000		94	6536.05	1566.5	Index	1320																		85	576.751	2923.94	Little	1640
	32	794.612	2291.39	Little	1320		100	4967.77	1553.75	Index	1320																		89	1184.07	3441.88	Little	1320
	33	6727.71	1960.83	Neutral	1000		101	5198.56	1755.96	Index	1320																		90	1903.14	4046.83	Little	1320
	34	3377.46	2219.78	Index	1640		106	7186.93	2580.94	Index	1000																		91	1406.24	2960.67	Little	1000
	35	3597.51	1110.28	Index	1320		109	7385.3	3158.54	Index	1320																		96	1152.61	3680.05	Little	1640
	36	2064.66	759.899	Index	1640		111	6125.78	2746.66	Index	1320																		97	1678.41	2726.51	Little	1320
	37	1763.44	239.772	Index	1640		114	6071.17	2613.37	Index	1000																		98	918.541	2720.39	Little	1320
	38	606.886	2078.68	Little	1000		116	2899.5	815.768	Index	1640																		99	1147.12	3062.05	Little	1000
	39	1822.21	2781.61	Neutral	1000		117	2249.32	840.398	Index	1000																		107	1599.9	2981.91	Little	1640
	40	1889.62	1671.65	Index	1000		118	9011.04	2957.2	Index	1320																		112	7114.53	4246.63	Little	1640
	41	4518.77	4830.05	Neutral	1320		125	4837.91	2236.99	Index	1640																		119	953.596	2149.17	Little	1000
	42	609.962	2771.84	Little	1320		136	5162.36	2377.65	Index	1640																		120	833.558	2829.78	Little	1000
	43	8227.64	1053.55	Index	1640		138	4193.39	2220.19	Index	1320																		121	2001.09	3439.4	Little	1320
	44	676.914	2409.9	Little	1320		140	3127.36	830.681	Index	1320																		122	1097.33	2825	Little	1000
	45	7035.76	1820.95	Index	1640		141	4118.86	2294.33	Index	1000																		124	1296.83	3152.03	Little	1000
	46	5210.62	3454.84	Neutral	1320		142	3933.89	1367.29	Index	1000																		127	3448.55	2308.49	Little	1320
	47	955.741	1981.07	Little	1000		146	5667.84	2320.99	Index	1320																		128	1077.14	3933.26	Little	1320
	48	2441.26	1244.27	Index	1000		147	5399.53	2584.12	Index	1320																		129	2231.23	3438.28	Little	1320
	49	394.138	3012.77	Little	1320		150	8807.93	2053.97	Index	1640																		130	1249.61	3108.71	Little	1000
	50	408.137	1390.26	Little	1640		151	8096.73	2581.42	Index	1000																		133	1191.22	5404.79	Little	1640
	51	7926.7	3040.41	Index	1320		156	8008.12	1632.79	Index	1640																		143	2306.52	4345.73	Little	1320
	52	6416.99	2058.96	Index	1640		157	7863.61	1175.93	Index	1000																		152	3807.78	6526.41	Little	1000
	53	3173.85	1874.77	Index	1640		158	8426	1913.24	Index	1640																		153	1713.05	4278.34	Little	1320
	54	7927.13	2923.2	Index	1000		162	7897.36	3159.79	Index	1000																		160	1873.67	3609.64	Little	1000
	55	1333.74	556.134	Neutral	1640
	56	5170.71	1533.1	Index	1000
	57	1796.8	369.391	Neutral	1000
	58	843.215	3221.35	Little	1320
	59	4740.21	2074.72	Index	1320
	60	1525.8	3052.68	Little	1640
	61	650.081	2645.65	Little	1640
	62	1312.52	2986.37	Neutral	1000
	63	1792.96	661.778	Neutral	1320
	64	995.133	1298.41	Neutral	1640
	65	750.449	720.919	Neutral	1320
	66	3594.08	1379.95	Index	1320
	67	5916.61	1736.25	Neutral	1640
	68	2587.94	807.486	Neutral	1640
	69	4048.46	1523.17	Index	1000
	70	3050.53	819.07	Index	1320
	71	8272.28	1066.2	Index	1640
	72	1500.75	2872.85	Little	1640
	73	1057.56	2957.44	Little	1640
	74	7215.92	4090.16	Neutral	1320
	75	3387.7	2216.88	Neutral	1000
	76	2818.98	676.498	Neutral	1640
	77	762.284	4097.9	Little	1640
	78	5956.69	3747.52	Neutral	1000
	79	986.133	2686.21	Little	1000
	80	6148.16	503.682	Neutral	1320
	81	2862.54	3217.27	Little	1640
	82	3543.76	2079.53	Little	1320
	83	5924.62	1935.24	Neutral	1000
	84	884.353	5719.21	Little	1640
	85	576.751	2923.94	Little	1640
	86	2312.67	1455	Index	1000
	87	8076.83	1611.03	Index	1320
	88	1645.58	508.65	Neutral	1640
	89	1184.07	3441.88	Little	1320
	90	1903.14	4046.83	Little	1320
	91	1406.24	2960.67	Little	1000
	92	5808.92	2204.8	Index	1640
	93	5778.55	2314.87	Index	1640
	94	6536.05	1566.5	Index	1320
	95	4907.42	1007.14	Neutral	1000
	96	1152.61	3680.05	Little	1640
	97	1678.41	2726.51	Little	1320
	98	918.541	2720.39	Little	1320
	99	1147.12	3062.05	Little	1000
	100	4967.77	1553.75	Index	1320
	101	5198.56	1755.96	Index	1320
	102	1983.16	2776.63	Neutral	1640
	103	1034.67	523.836	Neutral	1000
	104	4466.3	1943.34	Neutral	1640
	105	5819.5	1725.87	Neutral	1000
	106	7186.93	2580.94	Index	1000
	107	1599.9	2981.91	Little	1640
	108	3311	1860.02	Neutral	1320
	109	7385.3	3158.54	Index	1320
	110	1647.15	1909.91	Neutral	1000
	111	6125.78	2746.66	Index	1320
	112	7114.53	4246.63	Little	1640
	113	6449.3	1709.69	Neutral	1640
	114	6071.17	2613.37	Index	1000
	115	4035.71	1130.12	Neutral	1320
	116	2899.5	815.768	Index	1640
	117	2249.32	840.398	Index	1000
	118	9011.04	2957.2	Index	1320
	119	953.596	2149.17	Little	1000
	120	833.558	2829.78	Little	1000
	121	2001.09	3439.4	Little	1320
	122	1097.33	2825	Little	1000
	123	6326.33	3093.82	Neutral	1640
	124	1296.83	3152.03	Little	1000
	125	4837.91	2236.99	Index	1640
	126	3908.37	1474.4	Neutral	1000
	127	3448.55	2308.49	Little	1320
	128	1077.14	3933.26	Little	1320
	129	2231.23	3438.28	Little	1320
	130	1249.61	3108.71	Little	1000
	131	3103.24	2834.59	Neutral	1320
	132	4407.64	2572.37	Neutral	1320
	133	1191.22	5404.79	Little	1640
	134	2980.22	655.363	Neutral	1320
	135	6620.14	1719.26	Neutral	1000
	136	5162.36	2377.65	Index	1640
	137	1065.52	1967.08	Neutral	1320
	138	4193.39	2220.19	Index	1320
	139	4442.42	591.651	Neutral	1320
	140	3127.36	830.681	Index	1320
	141	4118.86	2294.33	Index	1000
	142	3933.89	1367.29	Index	1000
	143	2306.52	4345.73	Little	1320
	144	2988.98	1632.36	Neutral	1000
	145	5188.1	1971.89	Neutral	1640
	146	5667.84	2320.99	Index	1320
	147	5399.53	2584.12	Index	1320
	148	1783.27	2027.15	Neutral	1000
	149	8028.71	1268.39	Neutral	1320
	150	8807.93	2053.97	Index	1640
	151	8096.73	2581.42	Index	1000
	152	3807.78	6526.41	Little	1000
	153	1713.05	4278.34	Little	1320
	154	5343.74	5051.27	Neutral	1320
	155	2969.63	1038.83	Neutral	1320
	156	8008.12	1632.79	Index	1640
	157	7863.61	1175.93	Index	1000
	158	8426	1913.24	Index	1640
	159	4367.33	1514.33	Neutral	1000
	160	1873.67	3609.64	Little	1000
	161	8472.57	4194.71	Neutral	1320
	162	7897.36	3159.79	Index	1000
																	FDI_right	ADM_right	Stimulation		FDI_right	ADM_right	Stimulation		FDI_right	ADM_right	Stimulation												FDI_right	ADM_right	Stimulation		FDI_right	ADM_right	Stimulation		FDI_right	ADM_right	Stimulation
10	1	5964.99	1251.36	Little	1320		4	5731.52	1783.65	Index	1000	Average	3271.08	981.673			5731.52	1783.65	0		5403.22	801.192	320		5680.33	1645.01	640		1	5964.99	1251.36	Little	1320	Average	3334.21	992.691			3337.51	1030.04	0		5964.99	1251.36	320		2887.53	1096.54	640
	2	6084.35	2117.49	Neutral	1000		5	5403.22	801.192	Index	1320	SD	1641.73	643.625			3987.76	1816.04	0		6551.43	2259.07	320		3224.98	1594.82	640		6	2887.53	1096.54	Little	1640	SD	1645.95	576.355			474.204	114.571	0		4169.75	560.423	320		5180.63	1914.98	640
	3	3673.66	638.875	Neutral	1000		7	6551.43	2259.07	Index	1320	2SD	3283.46	1287.25			882.136	308.098	0		4372.32	797.305	320		840.033	199.694	640		8	5180.63	1914.98	Little	1640	2SD	3291.9	1152.71			4828.48	1729.88	0		1434.38	106.801	320		5366.08	970.225	640
	4	5731.52	1783.65	Index	1000		14	3987.76	1816.04	Index	1000	2SD+	6554.53	2268.92			504.649	90.7903	0		5017.59	904.737	320		5818.69	1851.24	640		9	4169.75	560.423	Little	1320	2SD+	6626.11	2145.4			2798.66	599.139	0		1077.44	518.001	320		538.693	388.148	640
	5	5403.22	801.192	Index	1320		15	4372.32	797.305	Index	1320	2SD-	-12.3808	-305.578			1085.78	230.131	0		2787.63	377.101	320		2214.36	951.244	640		11	3337.51	1030.04	Little	1000	2SD-	42.3182	-160.018			1994.6	1462.47	0		1784.58	287.282	320		3313.42	894.77	640
	6	2887.53	1096.54	Little	1640		18	5680.33	1645.01	Index	1640						649.658	196.537	0		6334.66	881.849	320		3392.82	1312.58	640		13	5366.08	970.225	Little	1640						5637.48	1397.18	0		2421.9	759.559	320		73.7386	140.109	640
	7	6551.43	2259.07	Index	1320		20	5017.59	904.737	Index	1320						3895.6	660.831	0		634.645	175.956	320		5836.81	941.726	640		28	474.204	114.571	Little	1000						4621.14	1037.94	0		4809.02	1618.79	320		4358.66	1045.67	640
	8	5180.63	1914.98	Little	1640		22	2787.63	377.101	Index	1320	new aver.	3271.08	922.873			4686.46	1848.52	0		796.315	208.811	320		1691.51	391.531	640		29	538.693	388.148	Little	1640	new aver.	3199.18	935.699			4969.04	1004.81	0		1929.99	1687.72	320		5453.19	1916.08	640
	9	4169.75	560.423	Little	1320		23	6334.66	881.849	Index	1320						5269.34	1246.29	0		1850.76	333.103	320		3957.65	1392.53	640		34	3313.42	894.77	Little	1640						4521.5	368.266	0		1905.15	575.076	320		2599	609.023	640
	10	4113.53	979.44	Neutral	1640		25	882.136	308.098	Index	1000						4121.65	871.967	0		1979.31	540.919	320		4967.51	765.366	640		35	2733.03	2171.64	Little	1640						2489.06	471.692	0		544.907	169.005	320		3048.89	1875.42	640
	11	3337.51	1030.04	Little	1000		26	504.649	90.7903	Index	1000						2718.93	1902.7	0		2146.16	631.149	320		3653.07	1162.97	640		36	73.7386	140.109	Little	1640						2075.57	477.079	0		4373.7	521.445	320		1335.56	417.46	640
	12	3362.2	638.767	Neutral	1000		27	1085.78	230.131	Index	1000						4805.29	863.217	0		4227.18	645.785	320		657.646	172	640		40	1434.38	106.801	Little	1320						3236.63	626.355	0		3020.36	653.748	320		2900.24	1559.44	640
	13	5366.08	970.225	Little	1640		30	649.658	196.537	Index	1000						1830.38	500.822	0		4473.91	1045.45	320		2368.73	1746.55	640		41	1077.44	518.001	Little	1320						1364.48	304.952	0		5066.45	673.227	320		2191.1	898.387	640
	14	3987.76	1816.04	Index	1000		33	3224.98	1594.82	Index	1640						2341.69	1314.68	0		3534.25	314.626	320		4343.11	2046.53	640		45	1784.58	287.282	Little	1320						3815.24	1177.99	0		2023.53	980.153	320		5089.6	1293.25	640
	15	4372.32	797.305	Index	1320		37	634.645	175.956	Index	1320						3298.33	837.093	0		1326.78	781.186	320		2568.17	598.032	640		54	6644.33	849.168	Little	1000						3175.31	1579.83	0		4817.9	1221.48	320		4794.18	1094.69	640
	16	4164.6	667.702	Neutral	1000		38	796.315	208.811	Index	1320						2849.02	686.919	0		2427.71	701.848	320		2299.8	452.431	640		56	7045.76	1349.11	Little	1320						2514.66	1503.24	0		2758.35	1107.32	320		4040.89	496.789	640
	17	3939.77	1683.71	Neutral	1320		39	840.033	199.694	Index	1640						3628.57	1114.43	0		2689.02	531.417	320		4002.95	1707.73	640		57	4828.48	1729.88	Little	1000						2964.74	1066.69	0			1349.11	320		2810.73	1203.55	640
	18	5680.33	1645.01	Index	1640		42	1850.76	333.103	Index	1320						4209.09		0		2796.08		320		3275.11	853.187	640		65	2421.9	759.559	Little	1320							849.168	0		4721.64		320		2733.03		640
	19	4671.08	768.939	Neutral	1000		46	3895.6	660.831	Index	1000																		67	4809.02	1618.79	Little	1320
	20	5017.59	904.737	Index	1320		47	4686.46	1848.52	Index	1000					Average	3138.66	957.219			3297.16	701.853			3377.4	1099.18			68	2798.66	599.139	Little	1000					Average	3224.61	933.406			3107.3	825.912			3261.95	1047.91
	21	4994.33	1077.26	Neutral	1320		48	5818.69	1851.24	Index	1640					SD	1629.75	613.6			1793.61	475.392			1580.67	593.559			69	1994.6	1462.47	Little	1000					SD	1382.61	484.723			1639.45	481.054			1610.41	544.633
	22	2787.63	377.101	Index	1320		49	5269.34	1246.29	Index	1000					2SD	3259.51	1227.2			3587.22	950.783			3161.34	1187.12			70	1929.99	1687.72	Little	1320					2SD	2765.22	969.447			3278.9	962.108			3220.82	1089.27
	23	6334.66	881.849	Index	1320		51	1979.31	540.919	Index	1320					2SD+	6398.17	2184.42			6884.38	1652.64			6538.74	2286.29			71	1905.15	575.076	Little	1320					2SD+	5989.83	1902.85			6386.19	1788.02			6482.77	2137.18
	24	3865.16	1063.21	Neutral	1320		52	4121.65	871.967	Index	1000					2SD-	-120.85	-269.98			-290.055	-248.93			216.067	-87.9416			75	5637.48	1397.18	Little	1000					2SD-	459.384	-36.0408			-171.601	-136.196			41.1314	-41.3529
	25	882.136	308.098	Index	1000		55	2146.16	631.149	Index	1320					New Average	#DIV/0!	#DIV/0!			450.2318852	148.9166506			597.1913441	156.1228978			77	4358.66	1045.67	Little	1640					New Average	#DIV/0!	#DIV/0!			450.2318852	148.9166506			597.1913441	156.1228978
	26	504.649	90.7903	Index	1000		61	2718.93	1902.7	Index	1000																		80	544.907	169.005	Little	1320
	27	1085.78	230.131	Index	1000		62	2214.36	951.244	Index	1640																		87	4621.14	1037.94	Little	1000
	28	474.204	114.571	Little	1000		63	3392.82	1312.58	Index	1640																		88	5453.19	1916.08	Little	1640
	29	538.693	388.148	Little	1640		64	4227.18	645.785	Index	1320																		91	4969.04	1004.81	Little	1000
	30	649.658	196.537	Index	1000		66	2796.08	2686.36	Index	1320																		94	4373.7	521.445	Little	1320
	31	810.2	239.376	Neutral	1320		73	5836.81	941.726	Index	1640																		95	4521.5	368.266	Little	1000
	32	750.432	277.396	Neutral	1320		76	4473.91	1045.45	Index	1320																		96	2489.06	471.692	Little	1000
	33	3224.98	1594.82	Index	1640		79	1691.51	391.531	Index	1640																		98	2075.57	477.079	Little	1000
	34	3313.42	894.77	Little	1640		83	4805.29	863.217	Index	1000																		99	2599	609.023	Little	1640
	35	2733.03	2171.64	Little	1640		86	3957.65	1392.53	Index	1640																		101	3048.89	1875.42	Little	1640
	36	73.7386	140.109	Little	1640		89	1830.38	500.822	Index	1000																		103	3020.36	653.748	Little	1320
	37	634.645	175.956	Index	1320		100	4967.51	765.366	Index	1640																		106	3236.63	626.355	Little	1000
	38	796.315	208.811	Index	1320		104	3653.07	1162.97	Index	1640																		108	1364.48	304.952	Little	1000
	39	840.033	199.694	Index	1640		105	3534.25	314.626	Index	1320																		111	1335.56	417.46	Little	1640
	40	1434.38	106.801	Little	1320		109	657.646	172	Index	1640																		113	5066.45	673.227	Little	1320
	41	1077.44	518.001	Little	1320		110	1326.78	781.186	Index	1320																		117	2900.24	1559.44	Little	1640
	42	1850.76	333.103	Index	1320		125	2427.71	701.848	Index	1320																		120	4721.64	2777.35	Little	1320
	43	2166.88	685.946	Neutral	1640		131	2341.69	1314.68	Index	1000																		121	3815.24	1177.99	Little	1000
	44	3008.64	572.437	Neutral	1640		132	2368.73	1746.55	Index	1640																		126	3175.31	1579.83	Little	1000
	45	1784.58	287.282	Little	1320		135	4343.11	2046.53	Index	1640																		129	2023.53	980.153	Little	1320
	46	3895.6	660.831	Index	1000		137	4209.09	2334.58	Index	1000																		136	2191.1	898.387	Little	1640
	47	4686.46	1848.52	Index	1000		138	2568.17	598.032	Index	1640																		140	2514.66	1503.24	Little	1000
	48	5818.69	1851.24	Index	1640		139	3298.33	837.093	Index	1000																		146	5089.6	1293.25	Little	1640
	49	5269.34	1246.29	Index	1000		144	2689.02	531.417	Index	1320																		151	4817.9	1221.48	Little	1320
	50	5110.35	1112.77	Neutral	1000		148	2299.8	452.431	Index	1640																		152	2964.74	1066.69	Little	1000
	51	1979.31	540.919	Index	1320		154	4002.95	1707.73	Index	1640																		153	4794.18	1094.69	Little	1640
	52	4121.65	871.967	Index	1000		157	2849.02	686.919	Index	1000																		156	4040.89	496.789	Little	1640
	53	4687.94	457.518	Neutral	1640		158	3275.11	853.187	Index	1640																		161	2758.35	1107.32	Little	1320
	54	6644.33	849.168	Little	1000		159	3628.57	1114.43	Index	1000																		162	2810.73	1203.55	Little	1640
	55	2146.16	631.149	Index	1320
	56	7045.76	1349.11	Little	1320
	57	4828.48	1729.88	Little	1000
	58	5764.82	1255.57	Neutral	1320
	59	5853.06	2037.52	Neutral	1640
	60	4425.7	2670.51	Neutral	1000
	61	2718.93	1902.7	Index	1000
	62	2214.36	951.244	Index	1640
	63	3392.82	1312.58	Index	1640
	64	4227.18	645.785	Index	1320
	65	2421.9	759.559	Little	1320
	66	2796.08	2686.36	Index	1320
	67	4809.02	1618.79	Little	1320
	68	2798.66	599.139	Little	1000
	69	1994.6	1462.47	Little	1000
	70	1929.99	1687.72	Little	1320
	71	1905.15	575.076	Little	1320
	72	4844.83	1327.65	Neutral	1320
	73	5836.81	941.726	Index	1640
	74	3076.26	352.164	Neutral	1000
	75	5637.48	1397.18	Little	1000
	76	4473.91	1045.45	Index	1320
	77	4358.66	1045.67	Little	1640
	78	3967.55	892.389	Neutral	1000
	79	1691.51	391.531	Index	1640
	80	544.907	169.005	Little	1320
	81	1799.62	487.228	Neutral	1640
	82	3437.81	408.778	Neutral	1000
	83	4805.29	863.217	Index	1000
	84	1864.29	548.618	Neutral	1320
	85	2731.3	798.682	Neutral	1320
	86	3957.65	1392.53	Index	1640
	87	4621.14	1037.94	Little	1000
	88	5453.19	1916.08	Little	1640
	89	1830.38	500.822	Index	1000
	90	3581.56	1076.73	Neutral	1640
	91	4969.04	1004.81	Little	1000
	92	3479.01	1140.89	Neutral	1320
	93	4895.92	1762.28	Neutral	1320
	94	4373.7	521.445	Little	1320
	95	4521.5	368.266	Little	1000
	96	2489.06	471.692	Little	1000
	97	1998.91	768.806	Neutral	1000
	98	2075.57	477.079	Little	1000
	99	2599	609.023	Little	1640
	100	4967.51	765.366	Index	1640
	101	3048.89	1875.42	Little	1640
	102	3831.46	589.813	Neutral	1640
	103	3020.36	653.748	Little	1320
	104	3653.07	1162.97	Index	1640
	105	3534.25	314.626	Index	1320
	106	3236.63	626.355	Little	1000
	107	1689.26	876.581	Neutral	1320
	108	1364.48	304.952	Little	1000
	109	657.646	172	Index	1640
	110	1326.78	781.186	Index	1320
	111	1335.56	417.46	Little	1640
	112	3555.39	1286.43	Neutral	1320
	113	5066.45	673.227	Little	1320
	114	3316.84	758.025	Neutral	1320
	115	3130.38	372.576	Neutral	1000
	116	3752.58	1328.48	Neutral	1640
	117	2900.24	1559.44	Little	1640
	118	3990.56	1172.25	Neutral	1640
	119	2469.13	2113.65	Neutral	1320
	120	4721.64	2777.35	Little	1320
	121	3815.24	1177.99	Little	1000
	122	3445.28	2518.82	Neutral	1320
	123	3219.1	1210.44	Neutral	1000
	124	2590.86	403.013	Neutral	1640
	125	2427.71	701.848	Index	1320
	126	3175.31	1579.83	Little	1000
	127	2417.36	2688.36	Neutral	1000
	128	2000.89	559.627	Neutral	1640
	129	2023.53	980.153	Little	1320
	130	4414.93	1110.47	Neutral	1000
	131	2341.69	1314.68	Index	1000
	132	2368.73	1746.55	Index	1640
	133	1478.14	354.189	Neutral	1640
	134	1485.47	1032.52	Neutral	1320
	135	4343.11	2046.53	Index	1640
	136	2191.1	898.387	Little	1640
	137	4209.09	2334.58	Index	1000
	138	2568.17	598.032	Index	1640
	139	3298.33	837.093	Index	1000
	140	2514.66	1503.24	Little	1000
	141	2620.5	646.765	Neutral	1000
	142	2658.56	662.785	Neutral	1640
	143	3081.06	909.447	Neutral	1640
	144	2689.02	531.417	Index	1320
	145	2012.08	803.115	Neutral	1320
	146	5089.6	1293.25	Little	1640
	147	2875.09	1502.48	Neutral	1640
	148	2299.8	452.431	Index	1640
	149	4967.14	786.259	Neutral	1640
	150	2880.26	499.973	Neutral	1000
	151	4817.9	1221.48	Little	1320
	152	2964.74	1066.69	Little	1000
	153	4794.18	1094.69	Little	1640
	154	4002.95	1707.73	Index	1640
	155	4372.89	525.274	Neutral	1640
	156	4040.89	496.789	Little	1640
	157	2849.02	686.919	Index	1000
	158	3275.11	853.187	Index	1640
	159	3628.57	1114.43	Index	1000
	160	2290.68	807.134	Neutral	1000
	161	2758.35	1107.32	Little	1320
	162	2810.73	1203.55	Little	1640
																	FDI_right	ADM_right	Stimulation		FDI_right	ADM_right	Stimulation		FDI_right	ADM_right	Stimulation												FDI_right	ADM_right	Stimulation		FDI_right	ADM_right	Stimulation		FDI_right	ADM_right	Stimulation
11	1	2341.45	1333.37	Little	1320		3	1436.12	381.453	Index	1000	Average	2391.32	1407.4			1436.12	381.453	0		2049.15	1099.13	320		2262.71	1756.34	640		1	2341.45	1333.37	Little	1320	Average	1930.39	1302.25			1451.86	379.049	0		2341.45	1333.37	320		640.851	462.533	640
	2	1368.15	399.163	Neutral	1640		5	2049.15	1099.13	Index	1320	SD	1113.26	966.75			1658.15	445.697	0		1521.9	602.494	320		639.391	223.291	640		7	517.875	289.501	Little	1320	SD	999.958	1043.72			1750.76	591.045	0		517.875	289.501	320		544.71	1335.47	640
	3	1436.12	381.453	Index	1000		6	2262.71	1756.34	Index	1640	2SD	2226.52	1933.5			3927.96	1527.32	0		2213.33	1210.32	320		2707.73	646.336	640		12	1451.86	379.049	Little	1000	2SD	1999.92	2087.45			1131.17	356.466	0		1620.57	752.634	320		1630.65	814.847	640
	4	1955.99	1630.07	Neutral	1640		8	639.391	223.291	Index	1640	2SD+	4617.84	3340.9			2367.41	2248.42	0		2274.93	1944.86	320		2095.07	540.247	640		13	640.851	462.533	Little	1640	2SD+	3930.31	3389.7			345.484	1656.66	0		2293.12	805.234	320		2422.69	424.945	640
	5	2049.15	1099.13	Index	1320		10	2707.73	646.336	Index	1640	2SD-	164.805	-526.103			4058.36	825.867	0		2619.03	2020.57	320		1259.79	1798.5	640		16	1750.76	591.045	Little	1000	2SD-	-69.5263	-785.193			2345.3	855.395	0		594.891	173.622	320		2076.82	985.599	640
	6	2262.71	1756.34	Index	1640		11	1658.15	445.697	Index	1000						1684.27	252.584	0		2564.31	994.558	320		932.221	1500.83	640		20	544.71	1335.47	Little	1640						3597.46	1617.47	0		1133.9	286.544	320		460.535	262.341	640
	7	517.875	289.501	Little	1320		15	3927.96	1527.32	Index	1000						2269.1	1070.72	0		1900.41	858.88	320		1899.47	1449.36	640		21	1620.57	752.634	Little	1320						2594.01	1257.55	0		2281.94	1598.84	320		946.018	413.292	640
	8	639.391	223.291	Index	1640		17	2367.41	2248.42	Index	1000	new aver.	2168.74	1237.71			3314.93	1428.78	0		3135.79	1784.95	320		2927.47	2362.46	640		23	1131.17	356.466	Little	1000	new aver.	1809.25	1093.01			1229.42	798.922	0		1666.59	445.017	320		1275.09	479.29	640
	9	2460.05	747.791	Neutral	1640		22	4058.36	825.867	Index	1000						765.05	1054.85	0		1391.2	806.418	320		1723.5	1194.35	640		26	345.484	1656.66	Little	1000						1880.92	2964.13	0		1584.48	419.167	320		3403.07	2404.31	640
	10	2707.73	646.336	Index	1640		24	2095.07	540.247	Index	1640						2495.61	1954.29	0		1353.3	376.257	320		1122.41	916.774	640		27	2345.3	855.395	Little	1000						1471.52	1760.38	0		2007.73	1900.37	320		2047.36	811.657	640
	11	1658.15	445.697	Index	1000		33	1521.9	602.494	Index	1320						3450.86	1841	0		1791.32	375.623	320		1571.21	679.641	640		29	1630.65	814.847	Little	1640						936.708	660.018	0		2159.98	475.991	320		1172.39	382.529	640
	12	1451.86	379.049	Little	1000		35	1259.79	1798.5	Index	1640						2327.73	1718.93	0		2333.73	1068.18	320		2219.94	1129.02	640		32	2422.69	424.945	Little	1640						1843.58	2112.61	0		3206.08	1881.04	320		2239.71	1710.14	640
	13	640.851	462.533	Little	1640		39	1684.27	252.584	Index	1000						1272.46	243.685	0		827.269	1501.57	320		2124.41	1321.3	640		34	2076.82	985.599	Little	1640						2313	2252.51	0		3806	2004.53	320		1793.33	361.112	640
	14	1128.55	486.273	Neutral	1000		40	2213.33	1210.32	Index	1320						3186.41	3254.88	0		2832.94	1172.28	320		2183.75	932.541	640		47	460.535	262.341	Little	1640						1087.17	443.325	0		1831.96	886.942	320		1775.44	674.183	640
	15	3927.96	1527.32	Index	1000		41	2274.93	1944.86	Index	1320						2809.06	1085.86	0		3556.52	1063.94	320		2204.44	1399.15	640		50	946.018	413.292	Little	1640						1928	2040.97	0		1906.51	681.042	320		1469.69	660.208	640
	16	1750.76	591.045	Little	1000		42	2269.1	1070.72	Index	1000						1445.18	1099.75	0			2238.48	320		2251.17	1194.73	640		53	4405.94	3857.86	Little	1320						2851.93	3266.77	0		2148.55		320		1500.09	1943.44	640
	17	2367.41	2248.42	Index	1000		43	3314.93	1428.78	Index	1000						1595.43	1021.77	0		3084.07		320			1067.47	640		57	3597.46	1617.47	Little	1000						1912.02	1216.43	0				320		2620.63	1342.74	640
	18	4062.89	2334.54	Neutral	1640		44	932.221	1500.83	Index	1640						2799.11	2436.3	0				320				640		63	1275.09	479.29	Little	1640						2529.42		0				320		1760.62	1018.23	640
	19	2471.83	1407.97	Neutral	1000		45	2619.03	2020.57	Index	1320																		65	2293.12	805.234	Little	1320
	20	544.71	1335.47	Little	1640		48	2564.31	994.558	Index	1320					Average	2381.29	1327.34			2215.57	1194.91			1882.79	1183.08			67	5754.06	4440.15	Little	1320					Average	1844.43	1425.28			1943.85	928.923			1654.43	915.937
	21	1620.57	752.634	Little	1320		49	765.05	1054.85	Index	1000					SD	954.637	813.511			740.312	566.56			632.547	522.147			69	2529.42	3556.16	Little	1000					SD	783.496	893.354			831.923	644.774			764.003	610.193
	22	4058.36	825.867	Index	1000		52	1899.47	1449.36	Index	1640					2SD	1909.27	1627.02			1480.62	1133.12			1265.09	1044.29			72	3403.07	2404.31	Little	1640					2SD	1566.99	1786.71			1663.85	1289.55			1528.01	1220.39
	23	1131.17	356.466	Little	1000		56	1900.41	858.88	Index	1320					2SD+	4290.56	2954.36			3696.2	2328.03			3147.89	2227.37			73	2148.55	3817.19	Little	1320					2SD+	3411.42	3211.98			3607.7	2218.47			3182.43	2136.32
	24	2095.07	540.247	Index	1640		61	3135.79	1784.95	Index	1320					2SD-	472.014	-299.68			734.949	61.7864			617.698	138.785			75	2047.36	811.657	Little	1640					2SD-	277.438	-361.433			280.005	-360.625			126.422	-304.448
	25	2697.87	1349.15	Neutral	1640		64	2495.61	1954.29	Index	1000					New Average	#DIV/0!	#DIV/0!			450.2318852	148.9166506			597.1913441	156.1228978			82	2594.01	1257.55	Little	1000					New Average	#DIV/0!	#DIV/0!			450.2318852	148.9166506			597.1913441	156.1228978
	26	345.484	1656.66	Little	1000		68	2927.47	2362.46	Index	1640																		85	1172.39	382.529	Little	1640
	27	2345.3	855.395	Little	1000		70	5042.55	5520.23	Index	1320																		86	594.891	173.622	Little	1320
	28	1693.14	1024.05	Neutral	1320		71	3450.86	1841	Index	1000																		87	1133.9	286.544	Little	1320
	29	1630.65	814.847	Little	1640		76	1391.2	806.418	Index	1320																		89	2281.94	1598.84	Little	1320
	30	939.949	401.851	Neutral	1640		78	1723.5	1194.35	Index	1640																		91	1229.42	798.922	Little	1000
	31	2062.51	800.753	Neutral	1000		79	1122.41	916.774	Index	1640																		92	1880.92	2964.13	Little	1000
	32	2422.69	424.945	Little	1640		81	4735.94	3982.85	Index	1640																		93	1471.52	1760.38	Little	1000
	33	1521.9	602.494	Index	1320		84	1571.21	679.641	Index	1640																		94	936.708	660.018	Little	1000
	34	2076.82	985.599	Little	1640		88	2327.73	1718.93	Index	1000																		95	1666.59	445.017	Little	1320
	35	1259.79	1798.5	Index	1640		90	1272.46	243.685	Index	1000																		97	1584.48	419.167	Little	1320
	36	2230.58	1127.81	Neutral	1320		99	1353.3	376.257	Index	1320																		98	1843.58	2112.61	Little	1000
	37	1858.48	874.059	Neutral	1000		101	1791.32	375.623	Index	1320																		102	2239.71	1710.14	Little	1640
	38	1307.89	693.651	Neutral	1640		103	3186.41	3254.88	Index	1000																		104	1793.33	361.112	Little	1640
	39	1684.27	252.584	Index	1000		105	2219.94	1129.02	Index	1640																		107	2007.73	1900.37	Little	1320
	40	2213.33	1210.32	Index	1320		106	2124.41	1321.3	Index	1640																		108	2159.98	475.991	Little	1320
	41	2274.93	1944.86	Index	1320		109	2183.75	932.541	Index	1640																		113	1775.44	674.183	Little	1640
	42	2269.1	1070.72	Index	1000		114	2204.44	1399.15	Index	1640																		122	1469.69	660.208	Little	1640
	43	3314.93	1428.78	Index	1000		116	2809.06	1085.86	Index	1000																		124	3206.08	1881.04	Little	1320
	44	932.221	1500.83	Index	1640		118	5488.39	1067.47	Index	1640																		127	1500.09	1943.44	Little	1640
	45	2619.03	2020.57	Index	1320		119	1445.18	1099.75	Index	1000																		128	2620.63	1342.74	Little	1640
	46	2238.11	1353.27	Neutral	1640		121	2333.73	1068.18	Index	1320																		133	2313	2252.51	Little	1000
	47	460.535	262.341	Little	1640		126	827.269	1501.57	Index	1320																		134	3806	2004.53	Little	1320
	48	2564.31	994.558	Index	1320		130	1595.43	1021.77	Index	1000																		135	1831.96	886.942	Little	1320
	49	765.05	1054.85	Index	1000		139	5427.47	2238.48	Index	1320																		138	1087.17	443.325	Little	1000
	50	946.018	413.292	Little	1640		141	2832.94	1172.28	Index	1320																		140	1906.51	681.042	Little	1320
	51	1742.54	2469.04	Neutral	1000		142	2251.17	1194.73	Index	1640																		146	1760.62	1018.23	Little	1640
	52	1899.47	1449.36	Index	1640		147	2799.11	2436.3	Index	1000																		148	1928	2040.97	Little	1000
	53	4405.94	3857.86	Little	1320		150	3084.07	3373.33	Index	1320																		151	2851.93	3266.77	Little	1000
	54	3986.02	2415.47	Neutral	1000		161	3556.52	1063.94	Index	1320																		160	1912.02	1216.43	Little	1000
	55	1397.44	453.985	Neutral	1320
	56	1900.41	858.88	Index	1320
	57	3597.46	1617.47	Little	1000
	58	2525.14	3941.37	Neutral	1320
	59	5622.7	1155.55	Neutral	1640
	60	2598.02	2463.04	Neutral	1000
	61	3135.79	1784.95	Index	1320
	62	2418.99	4340.05	Neutral	1000
	63	1275.09	479.29	Little	1640
	64	2495.61	1954.29	Index	1000
	65	2293.12	805.234	Little	1320
	66	2817.99	5855.11	Neutral	1000
	67	5754.06	4440.15	Little	1320
	68	2927.47	2362.46	Index	1640
	69	2529.42	3556.16	Little	1000
	70	5042.55	5520.23	Index	1320
	71	3450.86	1841	Index	1000
	72	3403.07	2404.31	Little	1640
	73	2148.55	3817.19	Little	1320
	74	4859.79	4418.04	Neutral	1000
	75	2047.36	811.657	Little	1640
	76	1391.2	806.418	Index	1320
	77	2116.62	2780.3	Neutral	1320
	78	1723.5	1194.35	Index	1640
	79	1122.41	916.774	Index	1640
	80	2507.8	2134.89	Neutral	1320
	81	4735.94	3982.85	Index	1640
	82	2594.01	1257.55	Little	1000
	83	2198.17	1459.6	Neutral	1640
	84	1571.21	679.641	Index	1640
	85	1172.39	382.529	Little	1640
	86	594.891	173.622	Little	1320
	87	1133.9	286.544	Little	1320
	88	2327.73	1718.93	Index	1000
	89	2281.94	1598.84	Little	1320
	90	1272.46	243.685	Index	1000
	91	1229.42	798.922	Little	1000
	92	1880.92	2964.13	Little	1000
	93	1471.52	1760.38	Little	1000
	94	936.708	660.018	Little	1000
	95	1666.59	445.017	Little	1320
	96	1899.66	1701.75	Neutral	1640
	97	1584.48	419.167	Little	1320
	98	1843.58	2112.61	Little	1000
	99	1353.3	376.257	Index	1320
	100	1736.75	2727.87	Neutral	1640
	101	1791.32	375.623	Index	1320
	102	2239.71	1710.14	Little	1640
	103	3186.41	3254.88	Index	1000
	104	1793.33	361.112	Little	1640
	105	2219.94	1129.02	Index	1640
	106	2124.41	1321.3	Index	1640
	107	2007.73	1900.37	Little	1320
	108	2159.98	475.991	Little	1320
	109	2183.75	932.541	Index	1640
	110	2303.95	824.873	Neutral	1000
	111	5091.87	2095.83	Neutral	1320
	112	5271.21	3561.93	Neutral	1320
	113	1775.44	674.183	Little	1640
	114	2204.44	1399.15	Index	1640
	115	2234.23	941.199	Neutral	1640
	116	2809.06	1085.86	Index	1000
	117	2617.82	1140.95	Neutral	1320
	118	5488.39	1067.47	Index	1640
	119	1445.18	1099.75	Index	1000
	120	2378.14	1190.56	Neutral	1320
	121	2333.73	1068.18	Index	1320
	122	1469.69	660.208	Little	1640
	123	2294.28	1314.64	Neutral	1320
	124	3206.08	1881.04	Little	1320
	125	1944.97	493.833	Neutral	1640
	126	827.269	1501.57	Index	1320
	127	1500.09	1943.44	Little	1640
	128	2620.63	1342.74	Little	1640
	129	2304.27	1709.26	Neutral	1000
	130	1595.43	1021.77	Index	1000
	131	1675.22	3205.93	Neutral	1320
	132	2001.84	1140.66	Neutral	1640
	133	2313	2252.51	Little	1000
	134	3806	2004.53	Little	1320
	135	1831.96	886.942	Little	1320
	136	1694.35	1336.58	Neutral	1000
	137	1527.4	2172.31	Neutral	1000
	138	1087.17	443.325	Little	1000
	139	5427.47	2238.48	Index	1320
	140	1906.51	681.042	Little	1320
	141	2832.94	1172.28	Index	1320
	142	2251.17	1194.73	Index	1640
	143	2468.45	1764.03	Neutral	1000
	144	2028.67	1097	Neutral	1320
	145	2105.79	2556.08	Neutral	1320
	146	1760.62	1018.23	Little	1640
	147	2799.11	2436.3	Index	1000
	148	1928	2040.97	Little	1000
	149	4335.39	4904.64	Neutral	1000
	150	3084.07	3373.33	Index	1320
	151	2851.93	3266.77	Little	1000
	152	3524.11	4442.8	Neutral	1320
	153	3050.16	2710.43	Neutral	1640
	154	3546.69	1258.02	Neutral	1320
	155	2944.52	2595.29	Neutral	1000
	156	5543.47	3048.73	Neutral	1000
	157	4901.29	4961.06	Neutral	1640
	158	4324.13	2147.19	Neutral	1320
	159	3776.53	1391.67	Neutral	1640
	160	1912.02	1216.43	Little	1000
	161	3556.52	1063.94	Index	1320
	162	3304.45	2198.31	Neutral	1320
																	FDI_right	ADM_right	Stimulation		FDI_right	ADM_right	Stimulation		FDI_right	ADM_right	Stimulation												FDI_right	ADM_right	Stimulation		FDI_right	ADM_right	Stimulation		FDI_right	ADM_right	Stimulation
12	1	1015.96	370.754	Index	1320		1	1015.96	370.754	Index	1320	Average	3984.29	982.04			3946.41	565.273	0		1015.96	370.754	320		3443.11	1011.41	640		4	1878.33	1833.03	Little	1320	Average	3755.02	1080.28			1345.31	794.13	0		1878.33	1833.03	320		4281.04	592.48	640
	2	2716.25	360.576	Neutral	1320		5	3946.41	565.273	Index	1000	SD	1487.75	740.993			2680.15	531.17	0		1888.44	211.246	320		3894.34	974.255	640		7	2766.44	186.867	Little	1320	SD	1688.28	650.685			1953.25	487.968	0		2766.44	186.867	320		3013.88	800.171	640
	3	1433.54	877.351	Neutral	1640		6	1888.44	211.246	Index	1320	2SD	2975.51	1481.99			2204.08	395.118	0		1097.72	190.099	320		3253.6	494.224	640		9	1345.31	794.13	Little	1000	2SD	3376.57	1301.37			636.241	393.381	0		5116.09	767.234	320		1388.22	200.506	640
	4	1878.33	1833.03	Little	1320		8	1097.72	190.099	Index	1320	2SD+	6959.8	2464.03			3919.24	432.704	0		2903.07	306.823	320		4287.94	1524.2	640		14	5116.09	767.234	Little	1320	2SD+	7131.58	2381.65			1032.63	621.63	0		1840.96	431.935	320		3833.27	715.068	640
	5	3946.41	565.273	Index	1000		10	2680.15	531.17	Index	1000	2SD-	1008.79	-499.946			3618.78	579.731	0		3372.42	740.186	320		5963.27	514.846	640		15	1840.96	431.935	Little	1320	2SD-	378.449	-221.09			6279.75	1061.84	0		1314.69	686.586	320		3036.16	2376.08	640
	6	1888.44	211.246	Index	1320		11	2204.08	395.118	Index	1000						6108.01	1647.52	0		4756.53	1063.75	320		5376.92	833.716	640		17	1953.25	487.968	Little	1000						2894.51	338.236	0		6855.84	612.574	320		5966.48	1609.89	640
	7	2766.44	186.867	Little	1320		12	3443.11	1011.41	Index	1640						5334.09	605.403	0		4251.35	1215.94	320		1952.24	636.105	640		18	4281.04	592.48	Little	1640						1538.88	726.095	0		5855.97	929.173	320		2557.09	1042.56	640
	8	1097.72	190.099	Index	1320		13	2903.07	306.823	Index	1320	new aver.	3984.29	854.21			4595.9	1410.84	0		4302.23	733.061	320		1323.79	264.855	640		23	636.241	393.381	Little	1000	new aver.	3670.79	989.307			4191.11	892.247	0		3289.83	625.453	320		4454.97	1220.19	640
	9	1345.31	794.13	Little	1000		19	3372.42	740.186	Index	1320						3204.09	1341.17	0		3427.85	438.592	320		4561.92	801.515	640		24	3013.88	800.171	Little	1640						2895.74	1126.34	0		4717.84	1376.76	320		2643.09	728.884	640
	10	2680.15	531.17	Index	1000		26	4756.53	1063.75	Index	1320						4482.9	1527.64	0		5863.55	1678.07	320		6046.17	2067.7	640		25	1032.63	621.63	Little	1000						2551.48	966.382	0		4801.27	1325.62	320		2125.35	621.112	640
	11	2204.08	395.118	Index	1000		28	4251.35	1215.94	Index	1320						2969.15	1500.81	0		6632.23	457.358	320		5451.6	390.936	640		29	4624.01	2773.36	Little	1320						1986.19	1004.79	0		3084.81	1141.96	320		5640.48	1595.43	640
	12	3443.11	1011.41	Index	1640		30	4302.23	733.061	Index	1320						4993.34	577.216	0		5693.69	743.744	320		4211.36	546.109	640		32	1388.22	200.506	Little	1640						4118.55	1363.88	0		5112.79	604.649	320		5651.63	1395.92	640
	13	2903.07	306.823	Index	1320		36	3427.85	438.592	Index	1320						2469.44	867.706	0		1946.6	399.476	320		4264.99	1966.95	640		34	1314.69	686.586	Little	1320						2095.39	866.038	0		4539.31	1831.67	320		4845.69	1573.49	640
	14	5116.09	767.234	Little	1320		41	3894.34	974.255	Index	1640						4415.22	605.341	0		4228	480.916	320		2177.54	1196.77	640		37	3833.27	715.068	Little	1640						4024.46	596.986	0		4379.25	909.155	320		4932.66	776.396	640
	15	1840.96	431.935	Little	1320		42	3253.6	494.224	Index	1640						5889.39	604.941	0		3023.02	307.084	320		4193.12	2130.37	640		39	6279.75	1061.84	Little	1000						3105.47	327.451	0		4177.22	1255.29	320		5363.03	410.679	640
	16	3377.02	545.311	Neutral	1640		44	3919.24	432.704	Index	1000						4440	480.078	0		5911.75	1590.15	320		6178.92	1257.89	640		48	2894.51	338.236	Little	1000						6662.71	2356.87	0		2162.34	574.268	320		4287.75	2143.83	640
	17	1953.25	487.968	Little	1000		46	3618.78	579.731	Index	1000						5643.04		0		4789.24	551.394	320		828.706	241.849	640		51	6855.84	612.574	Little	1320						2415.62		0		4286	400.97	320		5756.12	1287.72	640
	18	4281.04	592.48	Little	1640		47	4287.94	1524.2	Index	1640						3444.51		0		2872.05	1559.72	320		5408.89		640		55	3036.16	2376.08	Little	1640							1946.79	0		4624.01		320		4244.89		640
	19	3372.42	740.186	Index	1320		49	5963.27	514.846	Index	1640																		59	5966.48	1609.89	Little	1640
	20	5083.1	1864.3	Neutral	1320		54	5376.92	833.716	Index	1640					Average	4130.98	854.541			3776.43	724.353			4045.47	991.395			61	2415.62	2620.13	Little	1000					Average	2925.13	933.592			3933.5	911.365			4112.32	1122.97
	21	3416.68	787.29	Neutral	1000		56	1952.24	636.105	Index	1640					SD	1178.1	454.78			1672.98	490.162			1625.22	618.22			64	1538.88	726.095	Little	1000					SD	1689.02	547.087			1509.07	482.293			1376.33	603.68
	22	2504.73	747.527	Neutral	1640		57	1323.79	264.855	Index	1640					2SD	2356.19	909.56			3345.97	980.325			3250.44	1236.44			69	5855.97	929.173	Little	1320					2SD	3378.04	1094.17			3018.13	964.585			2752.65	1207.36
	23	636.241	393.381	Little	1000		58	6108.01	1647.52	Index	1000					2SD+	6487.18	1764.1			7122.4	1704.68			7295.91	2227.83			73	3289.83	625.453	Little	1320					2SD+	6303.18	2027.77			6951.63	1875.95			6864.98	2330.32
	24	3013.88	800.171	Little	1640		60	5643.04	3405.32	Index	1000					2SD-	1774.79	-55.0185			430.46	-255.972			795.026	-245.045			77	4191.11	892.247	Little	1000					2SD-	-452.91	-160.582			915.366	-53.2204			1359.67	-84.3947
	25	1032.63	621.63	Little	1000		62	4561.92	801.515	Index	1640					New Average	#DIV/0!	#DIV/0!			450.2318852	148.9166506			597.1913441	156.1228978			78	2895.74	1126.34	Little	1000					New Average	#DIV/0!	#DIV/0!			450.2318852	148.9166506			597.1913441	156.1228978
	26	4756.53	1063.75	Index	1320		63	5334.09	605.403	Index	1000																		84	2557.09	1042.56	Little	1640
	27	4390.63	621.436	Neutral	1000		65	3444.51	3231.23	Index	1000																		86	2551.48	966.382	Little	1000
	28	4251.35	1215.94	Index	1320		68	6046.17	2067.7	Index	1640																		87	8218.8	1946.79	Little	1000
	29	4624.01	2773.36	Little	1320		70	4595.9	1410.84	Index	1000																		88	1986.19	1004.79	Little	1000
	30	4302.23	733.061	Index	1320		71	3204.09	1341.17	Index	1000																		90	4244.89	2486.99	Little	1640
	31	4549.8	1887.94	Neutral	1640		75	5863.55	1678.07	Index	1320																		91	4717.84	1376.76	Little	1320
	32	1388.22	200.506	Little	1640		80	5451.6	390.936	Index	1640																		97	4801.27	1325.62	Little	1320
	33	2718.03	945.185	Neutral	1000		81	6632.23	457.358	Index	1320																		100	4454.97	1220.19	Little	1640
	34	1314.69	686.586	Little	1320		85	4211.36	546.109	Index	1640																		101	2643.09	728.884	Little	1640
	35	3626.64	1433.21	Neutral	1640		93	4264.99	1966.95	Index	1640																		105	3084.81	1141.96	Little	1320
	36	3427.85	438.592	Index	1320		95	5408.89	2828.91	Index	1640																		108	4118.55	1363.88	Little	1000
	37	3833.27	715.068	Little	1640		96	4482.9	1527.64	Index	1000																		111	2095.39	866.038	Little	1000
	38	5576.6	702.633	Neutral	1320		103	2177.54	1196.77	Index	1640																		118	4024.46	596.986	Little	1000
	39	6279.75	1061.84	Little	1000		106	2969.15	1500.81	Index	1000																		119	2125.35	621.112	Little	1640
	40	4660.03	1932.35	Neutral	1640		112	5693.69	743.744	Index	1320																		120	5112.79	604.649	Little	1320
	41	3894.34	974.255	Index	1640		128	1946.6	399.476	Index	1320																		121	3105.47	327.451	Little	1000
	42	3253.6	494.224	Index	1640		129	4993.34	577.216	Index	1000																		122	4539.31	1831.67	Little	1320
	43	1827.82	664.137	Neutral	1000		133	4228	480.916	Index	1320																		123	4379.25	909.155	Little	1320
	44	3919.24	432.704	Index	1000		136	4193.12	2130.37	Index	1640																		126	6662.71	2356.87	Little	1000
	45	2019.89	1143.14	Neutral	1320		137	3023.02	307.084	Index	1320																		127	5640.48	1595.43	Little	1640
	46	3618.78	579.731	Index	1000		143	6178.92	1257.89	Index	1640																		131	4177.22	1255.29	Little	1320
	47	4287.94	1524.2	Index	1640		148	2469.44	867.706	Index	1000																		141	5651.63	1395.92	Little	1640
	48	2894.51	338.236	Little	1000		151	4415.22	605.341	Index	1000																		142	4845.69	1573.49	Little	1640
	49	5963.27	514.846	Index	1640		156	828.706	241.849	Index	1640																		146	4932.66	776.396	Little	1640
	50	4776.05	1467.01	Neutral	1000		157	5889.39	604.941	Index	1000																		147	5363.03	410.679	Little	1640
	51	6855.84	612.574	Little	1320		158	5911.75	1590.15	Index	1320																		149	2162.34	574.268	Little	1320
	52	2961.43	452.972	Neutral	1320		160	4789.24	551.394	Index	1320																		152	4287.75	2143.83	Little	1640
	53	3812.12	1796.65	Neutral	1640		161	4440	480.078	Index	1000																		155	4286	400.97	Little	1320
	54	5376.92	833.716	Index	1640		162	2872.05	1559.72	Index	1320																		159	5756.12	1287.72	Little	1640
	55	3036.16	2376.08	Little	1640
	56	1952.24	636.105	Index	1640
	57	1323.79	264.855	Index	1640
	58	6108.01	1647.52	Index	1000
	59	5966.48	1609.89	Little	1640
	60	5643.04	3405.32	Index	1000
	61	2415.62	2620.13	Little	1000
	62	4561.92	801.515	Index	1640
	63	5334.09	605.403	Index	1000
	64	1538.88	726.095	Little	1000
	65	3444.51	3231.23	Index	1000
	66	3261.89	615.461	Neutral	1000
	67	4850.01	2042.68	Neutral	1320
	68	6046.17	2067.7	Index	1640
	69	5855.97	929.173	Little	1320
	70	4595.9	1410.84	Index	1000
	71	3204.09	1341.17	Index	1000
	72	5836.48	548.534	Neutral	1320
	73	3289.83	625.453	Little	1320
	74	3317.44	879.237	Neutral	1640
	75	5863.55	1678.07	Index	1320
	76	4124.71	657.493	Neutral	1320
	77	4191.11	892.247	Little	1000
	78	2895.74	1126.34	Little	1000
	79	2726.52	648.408	Neutral	1640
	80	5451.6	390.936	Index	1640
	81	6632.23	457.358	Index	1320
	82	4915.06	3024.98	Neutral	1640
	83	3323.54	920.866	Neutral	1000
	84	2557.09	1042.56	Little	1640
	85	4211.36	546.109	Index	1640
	86	2551.48	966.382	Little	1000
	87	8218.8	1946.79	Little	1000
	88	1986.19	1004.79	Little	1000
	89	4908.15	2323.4	Neutral	1320
	90	4244.89	2486.99	Little	1640
	91	4717.84	1376.76	Little	1320
	92	2935.38	448.96	Neutral	1000
	93	4264.99	1966.95	Index	1640
	94	5292.55	2055.14	Neutral	1320
	95	5408.89	2828.91	Index	1640
	96	4482.9	1527.64	Index	1000
	97	4801.27	1325.62	Little	1320
	98	6193.46	2727.92	Neutral	1640
	99	4632.37	1402.05	Neutral	1000
	100	4454.97	1220.19	Little	1640
	101	2643.09	728.884	Little	1640
	102	6480.33	760.855	Neutral	1640
	103	2177.54	1196.77	Index	1640
	104	3460.86	320.221	Neutral	1000
	105	3084.81	1141.96	Little	1320
	106	2969.15	1500.81	Index	1000
	107	3878.15	592.717	Neutral	1640
	108	4118.55	1363.88	Little	1000
	109	4785.06	1010.53	Neutral	1000
	110	3040.27	642.805	Neutral	1320
	111	2095.39	866.038	Little	1000
	112	5693.69	743.744	Index	1320
	113	5373.8	582.828	Neutral	1000
	114	2580.47	983.562	Neutral	1320
	115	2744.08	517.713	Neutral	1640
	116	2488.09	340.029	Neutral	1000
	117	3182.82	581.54	Neutral	1000
	118	4024.46	596.986	Little	1000
	119	2125.35	621.112	Little	1640
	120	5112.79	604.649	Little	1320
	121	3105.47	327.451	Little	1000
	122	4539.31	1831.67	Little	1320
	123	4379.25	909.155	Little	1320
	124	3028.65	530.559	Neutral	1000
	125	3993.66	2406.46	Neutral	1000
	126	6662.71	2356.87	Little	1000
	127	5640.48	1595.43	Little	1640
	128	1946.6	399.476	Index	1320
	129	4993.34	577.216	Index	1000
	130	5266.32	471.577	Neutral	1320
	131	4177.22	1255.29	Little	1320
	132	5552.15	555.432	Neutral	1640
	133	4228	480.916	Index	1320
	134	5690.48	1046.27	Neutral	1640
	135	3951.21	1372.01	Neutral	1320
	136	4193.12	2130.37	Index	1640
	137	3023.02	307.084	Index	1320
	138	1118.7	839.27	Neutral	1640
	139	965.775	926.721	Neutral	1320
	140	2738.52	418.033	Neutral	1320
	141	5651.63	1395.92	Little	1640
	142	4845.69	1573.49	Little	1640
	143	6178.92	1257.89	Index	1640
	144	3013.93	2796.8	Neutral	1000
	145	5920.47	751.011	Neutral	1640
	146	4932.66	776.396	Little	1640
	147	5363.03	410.679	Little	1640
	148	2469.44	867.706	Index	1000
	149	2162.34	574.268	Little	1320
	150	3406.78	2712.07	Neutral	1320
	151	4415.22	605.341	Index	1000
	152	4287.75	2143.83	Little	1640
	153	2360.8	689.389	Neutral	1000
	154	5855.08	235.691	Neutral	1320
	155	4286	400.97	Little	1320
	156	828.706	241.849	Index	1640
	157	5889.39	604.941	Index	1000
	158	5911.75	1590.15	Index	1320
	159	5756.12	1287.72	Little	1640
	160	4789.24	551.394	Index	1320
	161	4440	480.078	Index	1000
	162	2872.05	1559.72	Index	1320
																	FDI_right	ADM_right	Stimulation		FDI_right	ADM_right	Stimulation		FDI_right	ADM_right	Stimulation												FDI_right	ADM_right	Stimulation		FDI_right	ADM_right	Stimulation		FDI_right	ADM_right	Stimulation
13	1	6557.21	1839.05	Neutral	1000		3	8442.53	1517.72	Index	1320	Average	6240.47	1860.34			6497.63	1928.14	0		8442.53	1517.72	320		4259.99	1452.93	640		2	5547.13	1942.78	Little	1320	Average	6054.58	2004.66			2790.1	1101.62	0		5547.13	1942.78	320		7979.39	1116.88	640
	2	5547.13	1942.78	Little	1320		5	4259.99	1452.93	Index	1640	SD	2749	493.859			4750.43	1909.05	0		3534.7	1618.91	320		4806.97	1458.19	640		6	2790.1	1101.62	Little	1000	SD	2111.21	952.111			6307.1	2094.87	0		9995.55	1357.38	320		4422.27	1073.24	640
	3	8442.53	1517.72	Index	1320		11	4806.97	1458.19	Index	1640	2SD	5498.01	987.717			3585.9	1586.42	0		4522.39	1859.66	320		4950.42	2441.22	640		7	6307.1	2094.87	Little	1000	2SD	4222.42	1904.22			4219.19	1667.41	0		3557.05	1573.53	320		3933.85	2618.95	640
	4	2307.93	2355.92	Neutral	1640		13	3534.7	1618.91	Index	1320	2SD+	11738.5	2848.05			5323.4	1698.19	0		4074.62	1165.29	320		9375.76	1874.38	640		8	7979.39	1116.88	Little	1640	2SD+	10277	3908.88			9424.41	3212.06	0		5157.19	1945.2	320		4209.81	3080.05	640
	5	4259.99	1452.93	Index	1640		19	4950.42	2441.22	Index	1640	2SD-	742.461	872.62			5518.81	1892.36	0		3739.41	1803.41	320		4694.23	2422.3	640		10	4422.27	1073.24	Little	1640	2SD-	1832.16	100.436			6375.93	1614.03	0		7007.34	1552.43	320		3371.91	1548.78	640
	6	2790.1	1101.62	Little	1000		21	4522.39	1859.66	Index	1320						892.54	1872.45	0		2306.74	1940.79	320		5183.73	1215.83	640		12	9995.55	1357.38	Little	1320						5716.26	1782.08	0		4201.01	1395.92	320		5679.27	2033.5	640
	7	6307.1	2094.87	Little	1000		23	4074.62	1165.29	Index	1320						5349.91	2826.94	0		4689.57	1636.33	320		5806.48	2238.15	640		14	3933.85	2618.95	Little	1640						8324.79	1586.65	0		8961.84	1904.24	320		2805.03	2341.16	640
	8	7979.39	1116.88	Little	1640		26	3739.41	1803.41	Index	1320	new aver.	6021.81	1821.28			4788.42	2039.94	0		3073.26	1639.46	320		5156.27	2290.8	640		15	4219.19	1667.41	Little	1000	new aver.	5963.92	1789.74			6641.74	2153.07	0		5879.91	1937.16	320		5328.12	1308.36	640
	9	5017.63	1652.91	Neutral	1640		27	2306.74	1940.79	Index	1320						8922.03	2323.3	0		7296.15	2605.86	320		9364.81	1656.89	640		17	3557.05	1573.53	Little	1320						7551.98	2020.32	0		9284.83	1456.77	320		8191.04	1133.52	640
	10	4422.27	1073.24	Little	1640		28	6497.63	1928.14	Index	1000						4355.97	1926.02	0		3163.45	1609.44	320		11586.4	2136	640		18	9424.41	3212.06	Little	1000						6230.07	2164.6	0		6653.25	1428.1	320		3904.93	1126.39	640
	11	4806.97	1458.19	Index	1640		29	9375.76	1874.38	Index	1640						6837.84	1836.29	0		4545.66	917.803	320		6860.25	2123.47	640		22	4209.81	3080.05	Little	1640						3124.22	1318.87	0		4846.87	1591.2	320		8820.19	2067.82	640
	12	9995.55	1357.38	Little	1320		30	4750.43	1909.05	Index	1000						8417.45	2013.91	0		4307.45	1492.37	320		5705.2	1292.75	640		32	6375.93	1614.03	Little	1000						7427.05	1744.99	0		8935.91	1874.96	320		4242.21	1243.97	640
	13	3534.7	1618.91	Index	1320		40	3585.9	1586.42	Index	1000						3028.86	1546.5	0		11358.5	2165.42	320		4051.93	1614.44	640		33	5716.26	1782.08	Little	1000						10182.7	1752.46	0		5658.87	2805.83	320		4710.96	1749.97	640
	14	3933.85	2618.95	Little	1640		42	4694.23	2422.3	Index	1640						5506.91	2027.26	0		9121.4	1677.07	320		5114.33	1070.74	640		36	5157.19	1945.2	Little	1320						4262.52	1527.04	0		5170.82	2146.07	320		6949.54	1433.52	640
	15	4219.19	1667.41	Little	1000		43	5323.4	1698.19	Index	1000						5865.4	1964.35	0		4353.09	1361.51	320		5213.24	894.843	640		37	8324.79	1586.65	Little	1000						4628.7	1264.76	0		9766.22	1697.49	320		5265.75	3227.8	640
	16	3733.29	1590.43	Neutral	1320		44	5183.73	1215.83	Index	1640						11311.2	2020.47	0		8673.46	1507.79	320		7910.27	2129.1	640		39	7007.34	1552.43	Little	1320						6995.86	1297.06	0		7481.34	1677.12	320		6009.01	2092.58	640
	17	3557.05	1573.53	Little	1320		45	5806.48	2238.15	Index	1640							2241.29	0		11526.5	1836.55	320		7671.17	1901.52	640		50	6641.74	2153.07	Little	1000						4495.52		0			2129.4	320		4882.79	1572.84	640
	18	9424.41	3212.06	Little	1000		46	5156.27	2290.8	Index	1640							2223.21	0		10986.5	2082.86	320		4754.71		640		51	7551.98	2020.32	Little	1000						4002.49		0		3103.2		320		5472.83		640
	19	4950.42	2441.22	Index	1640		48	5518.81	1892.36	Index	1000																		55	10859.4	2129.4	Little	1320
	20	4938.61	2831.65	Neutral	1000		53	9364.81	1656.89	Index	1640					Average	5684.55	1993.12			6095.3	1691.01			6248.12	1777.27			56	6230.07	2164.6	Little	1000					Average	6038.92	1768.87			6541.67	1789.15			5343.27	1809.96
	21	4522.39	1859.66	Index	1320		57	4689.57	1636.33	Index	1320					SD	2446.71	291.156			3117.64	379.143			2107.53	487.727			61	3371.91	1548.78	Little	1640					SD	2082.34	503.848			2202.81	363.303			1691.65	686.75
	22	4209.81	3080.05	Little	1640		59	3073.26	1639.46	Index	1320					2SD	4893.43	582.313			6235.27	758.286			4215.07	975.455			62	5679.27	2033.5	Little	1640					2SD	4164.68	1007.7			4405.63	726.606			3383.3	1373.5
	23	4074.62	1165.29	Index	1320		66	892.54	1872.45	Index	1000					2SD+	10578	2575.43			12330.6	2449.3			10463.2	2752.72			64	2805.03	2341.16	Little	1640					2SD+	10203.6	2776.56			10947.3	2515.76			8726.57	3183.46
	24	3895.02	1550.43	Neutral	1000		68	11586.4	2136	Index	1640					2SD-	791.119	1410.8			-139.972	932.726			2033.06	801.814			72	5328.12	1308.36	Little	1640					2SD-	1874.24	761.172			2136.04	1062.55			1959.97	436.459
	25	4436.16	3069.57	Neutral	1640		69	7296.15	2605.86	Index	1320					New Average	#DIV/0!	#DIV/0!			450.2318852	148.9166506			597.1913441	156.1228978			74	4201.01	1395.92	Little	1320					New Average	#DIV/0!	#DIV/0!			450.2318852	148.9166506			597.1913441	156.1228978
	26	3739.41	1803.41	Index	1320		70	3163.45	1609.44	Index	1320																		75	8191.04	1133.52	Little	1640
	27	2306.74	1940.79	Index	1320		84	5349.91	2826.94	Index	1000																		77	4495.52	6282.8	Little	1000
	28	6497.63	1928.14	Index	1000		86	6860.25	2123.47	Index	1640																		80	8961.84	1904.24	Little	1320
	29	9375.76	1874.38	Index	1640		89	5705.2	1292.75	Index	1640																		82	5879.91	1937.16	Little	1320
	30	4750.43	1909.05	Index	1000		91	4788.42	2039.94	Index	1000																		83	9284.83	1456.77	Little	1320
	31	5610.4	2254.13	Neutral	1000		94	4545.66	917.803	Index	1320																		87	5472.83	4226.49	Little	1640
	32	6375.93	1614.03	Little	1000		103	8922.03	2323.3	Index	1000																		90	3124.22	1318.87	Little	1000
	33	5716.26	1782.08	Little	1000		104	4051.93	1614.44	Index	1640																		92	3904.93	1126.39	Little	1640
	34	6221.39	1608.64	Neutral	1320		110	4754.71	3930.33	Index	1640																		93	3103.2	4160.52	Little	1320
	35	7438.33	1218.43	Neutral	1000		112	5114.33	1070.74	Index	1640																		97	7427.05	1744.99	Little	1000
	36	5157.19	1945.2	Little	1320		115	11826.5	2241.29	Index	1000																		98	6653.25	1428.1	Little	1320
	37	8324.79	1586.65	Little	1000		117	4307.45	1492.37	Index	1320																		100	4846.87	1591.2	Little	1320
	38	4754.12	1910.63	Neutral	1000		119	11358.5	2165.42	Index	1320																		107	8820.19	2067.82	Little	1640
	39	7007.34	1552.43	Little	1320		120	4355.97	1926.02	Index	1000																		108	8935.91	1874.96	Little	1320
	40	3585.9	1586.42	Index	1000		121	9121.4	1677.07	Index	1320																		109	10182.7	1752.46	Little	1000
	41	6004.89	3318.75	Neutral	1640		122	6837.84	1836.29	Index	1000																		111	4242.21	1243.97	Little	1640
	42	4694.23	2422.3	Index	1640		123	5213.24	894.843	Index	1640																		113	4710.96	1749.97	Little	1640
	43	5323.4	1698.19	Index	1000		126	4353.09	1361.51	Index	1320																		124	5658.87	2805.83	Little	1320
	44	5183.73	1215.83	Index	1640		132	8417.45	2013.91	Index	1000																		131	6949.54	1433.52	Little	1640
	45	5806.48	2238.15	Index	1640		134	7910.27	2129.1	Index	1640																		139	5170.82	2146.07	Little	1320
	46	5156.27	2290.8	Index	1640		135	8673.46	1507.79	Index	1320																		140	4002.49	4094.94	Little	1000
	47	10735.5	1887.4	Neutral	1320		144	3028.86	1546.5	Index	1000																		145	9766.22	1697.49	Little	1320
	48	5518.81	1892.36	Index	1000		151	11526.5	1836.55	Index	1320																		146	4262.52	1527.04	Little	1000
	49	6637.45	1902.93	Neutral	1000		152	7671.17	1901.52	Index	1640																		147	5265.75	3227.8	Little	1640
	50	6641.74	2153.07	Little	1000		153	5506.91	2027.26	Index	1000																		148	7481.34	1677.12	Little	1320
	51	7551.98	2020.32	Little	1000		154	12024.4	2223.21	Index	1000																		158	4628.7	1264.76	Little	1000
	52	4819.5	1447.72	Neutral	1640		156	5865.4	1964.35	Index	1000																		159	6995.86	1297.06	Little	1000
	53	9364.81	1656.89	Index	1640		157	10986.5	2082.86	Index	1320																		160	6009.01	2092.58	Little	1640
	54	5929.02	1959.46	Neutral	1640		161	11311.2	2020.47	Index	1000																		162	4882.79	1572.84	Little	1640
	55	10859.4	2129.4	Little	1320
	56	6230.07	2164.6	Little	1000
	57	4689.57	1636.33	Index	1320
	58	3916.08	1541.92	Neutral	1320
	59	3073.26	1639.46	Index	1320
	60	8074.26	2142.73	Neutral	1640
	61	3371.91	1548.78	Little	1640
	62	5679.27	2033.5	Little	1640
	63	4384.86	403.805	Neutral	1000
	64	2805.03	2341.16	Little	1640
	65	5449.68	1628.74	Neutral	1320
	66	892.54	1872.45	Index	1000
	67	3273.4	1091.74	Neutral	1640
	68	11586.4	2136	Index	1640
	69	7296.15	2605.86	Index	1320
	70	3163.45	1609.44	Index	1320
	71	1593.09	2000.48	Neutral	1320
	72	5328.12	1308.36	Little	1640
	73	7756.99	2359.95	Neutral	1000
	74	4201.01	1395.92	Little	1320
	75	8191.04	1133.52	Little	1640
	76	8327.82	2318.33	Neutral	1320
	77	4495.52	6282.8	Little	1000
	78	4890.62	1073.5	Neutral	1320
	79	12677.1	1940.01	Neutral	1640
	80	8961.84	1904.24	Little	1320
	81	6925.08	2097.4	Neutral	1640
	82	5879.91	1937.16	Little	1320
	83	9284.83	1456.77	Little	1320
	84	5349.91	2826.94	Index	1000
	85	6366.21	2134.06	Neutral	1000
	86	6860.25	2123.47	Index	1640
	87	5472.83	4226.49	Little	1640
	88	8405.31	1660.77	Neutral	1000
	89	5705.2	1292.75	Index	1640
	90	3124.22	1318.87	Little	1000
	91	4788.42	2039.94	Index	1000
	92	3904.93	1126.39	Little	1640
	93	3103.2	4160.52	Little	1320
	94	4545.66	917.803	Index	1320
	95	8156.74	1480.87	Neutral	1320
	96	7784.81	1964.18	Neutral	1320
	97	7427.05	1744.99	Little	1000
	98	6653.25	1428.1	Little	1320
	99	9799.09	1713.98	Neutral	1640
	100	4846.87	1591.2	Little	1320
	101	5402.02	1189.29	Neutral	1320
	102	5235.54	1359.5	Neutral	1320
	103	8922.03	2323.3	Index	1000
	104	4051.93	1614.44	Index	1640
	105	3993.28	1619.52	Neutral	1320
	106	3131.92	1583.59	Neutral	1320
	107	8820.19	2067.82	Little	1640
	108	8935.91	1874.96	Little	1320
	109	10182.7	1752.46	Little	1000
	110	4754.71	3930.33	Index	1640
	111	4242.21	1243.97	Little	1640
	112	5114.33	1070.74	Index	1640
	113	4710.96	1749.97	Little	1640
	114	3537.72	2274.33	Neutral	1320
	115	11826.5	2241.29	Index	1000
	116	7471.96	1642.13	Neutral	1000
	117	4307.45	1492.37	Index	1320
	118	12308.2	3173.86	Neutral	1320
	119	11358.5	2165.42	Index	1320
	120	4355.97	1926.02	Index	1000
	121	9121.4	1677.07	Index	1320
	122	6837.84	1836.29	Index	1000
	123	5213.24	894.843	Index	1640
	124	5658.87	2805.83	Little	1320
	125	7173.76	2398.47	Neutral	1640
	126	4353.09	1361.51	Index	1320
	127	3392.7	2316.18	Neutral	1000
	128	7949.98	2157.35	Neutral	1000
	129	4838.99	1422.82	Neutral	1000
	130	4577.3	1980.51	Neutral	1320
	131	6949.54	1433.52	Little	1640
	132	8417.45	2013.91	Index	1000
	133	10224.4	2348.47	Neutral	1640
	134	7910.27	2129.1	Index	1640
	135	8673.46	1507.79	Index	1320
	136	12082	1878.39	Neutral	1640
	137	8765.28	1824.99	Neutral	1320
	138	11344.7	2832.92	Neutral	1000
	139	5170.82	2146.07	Little	1320
	140	4002.49	4094.94	Little	1000
	141	12040.3	1773.62	Neutral	1640
	142	11157.5	2157.79	Neutral	1640
	143	6406.67	1861.46	Neutral	1000
	144	3028.86	1546.5	Index	1000
	145	9766.22	1697.49	Little	1320
	146	4262.52	1527.04	Little	1000
	147	5265.75	3227.8	Little	1640
	148	7481.34	1677.12	Little	1320
	149	4307.73	2274.08	Neutral	1640
	150	9359.6	1785.66	Neutral	1640
	151	11526.5	1836.55	Index	1320
	152	7671.17	1901.52	Index	1640
	153	5506.91	2027.26	Index	1000
	154	12024.4	2223.21	Index	1000
	155	4931.28	2325.79	Neutral	1000
	156	5865.4	1964.35	Index	1000
	157	10986.5	2082.86	Index	1320
	158	4628.7	1264.76	Little	1000
	159	6995.86	1297.06	Little	1000
	160	6009.01	2092.58	Little	1640
	161	11311.2	2020.47	Index	1000
	162	4882.79	1572.84	Little	1640
																	FDI_right	ADM_right	Stimulation		FDI_right	ADM_right	Stimulation		FDI_right	ADM_right	Stimulation												FDI_right	ADM_right	Stimulation		FDI_right	ADM_right	Stimulation		FDI_right	ADM_right	Stimulation
18	1	1582.02	650.464	Neutral	1000		6	948.201	763.343	Index	1320	Average	1032.51	504.574			884.076	386.972	0		948.201	763.343	320		1409.75	628.235	640		3	1402.91	816.352	Little	1640	Average	1025.25	528.129			1712.54	629.502	0		1312.74	402.4	320		1402.91	816.352	640
	2	1028.3	432.06	Neutral	1000		8	1409.75	628.235	Index	1640	SD	454.671	186.04			926.72	253.643	0		1358.44	576.705	320		829.143	419.217	640		4	1312.74	402.4	Little	1320	SD	420.65	174.338			1029.88	519.682	0		1636.04	661.414	320		604.986	227.442	640
	3	1402.91	816.352	Little	1640		12	829.143	419.217	Index	1640	2SD	909.342	372.08			1311.97	570.727	0		1595.9	766.383	320		408.473	365.596	640		5	1636.04	661.414	Little	1320	2SD	841.3	348.676			1121.76	670.152	0		1198.35	683.556	320		1829.98	642.484	640
	4	1312.74	402.4	Little	1320		13	884.076	386.972	Index	1000	2SD+	1941.85	876.653			1291.16	689.943	0		1879.46	664.412	320		1134.35	522.156	640		7	604.986	227.442	Little	1640	2SD+	1866.55	876.805			1045.59	528.418	0		761.832	381.642	320		1432.32	637.217	640
	5	1636.04	661.414	Little	1320		14	1358.44	576.705	Index	1320	2SD-	123.164	132.494			668.808	607.153	0		1149.53	393.639	320		770.614	239.692	640		9	1712.54	629.502	Little	1000	2SD-	183.948	179.452			925.771	380.821	0		555.038	662.687	320		1578.18	783.391	640
	6	948.201	763.343	Index	1320		15	1595.9	766.383	Index	1320						805.909	503.448	0		1051.37	413.638	320		942.059	504.975	640		10	1029.88	519.682	Little	1000						868.953	450.941	0		1026.71	299.647	320		1341.66	465.668	640
	7	604.986	227.442	Little	1640		17	926.72	253.643	Index	1000						554.639	387.052	0		1721.53	586.962	320		788.3	389.728	640		11	1829.98	642.484	Little	1640						514.844	595.84	0		728.266	483.403	320		879.786	465.288	640
	8	1409.75	628.235	Index	1640		20	1879.46	664.412	Index	1320	new aver.	1032.51	489.095			910.246	589.916	0		974.594	532.237	320		895.48	630.165	640		19	1198.35	683.556	Little	1320	new aver.	1005.32	511.967			1695.64	347.016	0		906.863	525.543	320		1368.5	426.132	640
	9	1712.54	629.502	Little	1000		23	1149.53	393.639	Index	1320						2039.92	620.994	0		940.478	325.818	320		1601.02	404.418	640		21	1432.32	637.217	Little	1640						1456.13	641.156	0		528.433	420.485	320		1000.83	452.304	640
	10	1029.88	519.682	Little	1000		26	1311.97	570.727	Index	1000						709.36	573.103	0		1832.71	650.871	320		422.955	144.642	640		22	1578.18	783.391	Little	1640						408.044	406.09	0		858.315	593.662	320		655.649	761.181	640
	11	1829.98	642.484	Little	1640		27	408.473	365.596	Index	1640						1081.24	621.418	0		1300.55	698.956	320		583.602	412.056	640		24	1121.76	670.152	Little	1000						744.624	494.639	0		1020.67	519.983	320		1488.33	672.208	640
	12	829.143	419.217	Index	1640		31	1291.16	689.943	Index	1000						841.183	360.831	0		1111.4	575.017	320		1496.51	737.792	640		28	1045.59	528.418	Little	1000						615.3	561.476	0		551.428	295.916	320		461.535	329.511	640
	13	884.076	386.972	Index	1000		39	1051.37	413.638	Index	1320						1360.39	651.339	0		437.526	235.801	320		1238.97	577.789	640		29	925.771	380.821	Little	1000						644.136	465.966	0		1309	596.678	320		736.198	398.292	640
	14	1358.44	576.705	Index	1320		40	1721.53	586.962	Index	1320						360.151	306.186	0		245.861	235.446	320		1100.63	365.883	640		33	761.832	381.642	Little	1320						874.645	408.001	0		818.625	427.599	320		1358.69	449.059	640
	15	1595.9	766.383	Index	1320		45	1134.35	522.156	Index	1640						430.66	406.214	0		534.927	570.435	320		1276.64	422.715	640		35	555.038	662.687	Little	1320						1801.73	680.679	0		932.919	568.757	320		1478.51	820.385	640
	16	1121.45	646.44	Neutral	1000		47	974.594	532.237	Index	1320						562.646	376.458	0		839.506	436.753	320		2156.5		640		36	868.953	450.941	Little	1000						445.859	309.728	0		610.729	238.544	320		814.412	398.699	640
	17	926.72	253.643	Index	1000		55	668.808	607.153	Index	1000						1212.14	400.739	0		565.12	254.747	320		1487.6		640		37	1341.66	465.668	Little	1640						776.787		0		404.894	243.972	320		864.208	497.322	640
	18	1461.53	921.584	Neutral	1640		64	805.909	503.448	Index	1000						1079.15		0		1429.37	702.389	320		265.856		640		38	1026.71	299.647	Little	1320								0		1360.03	849.371	320		782.131	433.96	640
	19	1198.35	683.556	Little	1320		65	770.614	239.692	Index	1640																		44	514.844	595.84	Little	1000
	20	1879.46	664.412	Index	1320		67	942.059	504.975	Index	1640					Average	946.132	488.596			1106.47	521.308			1044.91	451.004			49	2081.43	940.812	Little	1000					Average	981.309	505.632			917.827	491.959			1115.49	537.605
	21	1432.32	637.217	Little	1640		69	554.639	387.052	Index	1000					SD	406.285	135.357			479.107	178.325			485.831	154.02			50	879.786	465.288	Little	1640					SD	445.482	117.369			340.447	168.398			400.726	177.503
	22	1578.18	783.391	Little	1640		70	2156.5	898.652	Index	1640					2SD	812.57	270.714			958.214	356.651			971.662	308.04			52	1368.5	426.132	Little	1640					2SD	890.963	234.738			680.894	336.796			801.452	355.005
	23	1149.53	393.639	Index	1320		73	788.3	389.728	Index	1640					2SD+	1758.7	759.311			2064.69	877.959			2016.58	759.044			53	1000.83	452.304	Little	1640					2SD+	1872.27	740.37			1598.72	828.755			1916.94	892.61
	24	1121.76	670.152	Little	1000		74	940.478	325.818	Index	1320					2SD-	133.562	217.882			148.257	164.658			73.2521	142.964			57	728.266	483.403	Little	1320					2SD-	90.3456	270.894			236.933	155.163			314.038	182.6
	25	1408.81	357.627	Neutral	1320		75	1832.71	650.871	Index	1320					New Average	#DIV/0!	#DIV/0!			450.2318852	148.9166506			597.1913441	156.1228978			58	1695.64	347.016	Little	1000					New Average	#DIV/0!	#DIV/0!			450.2318852	148.9166506			597.1913441	156.1228978
	26	1311.97	570.727	Index	1000		81	910.246	589.916	Index	1000																		62	906.863	525.543	Little	1320
	27	408.473	365.596	Index	1640		83	895.48	630.165	Index	1640																		63	528.433	420.485	Little	1320
	28	1045.59	528.418	Little	1000		87	1601.02	404.418	Index	1640																		66	655.649	761.181	Little	1640
	29	925.771	380.821	Little	1000		90	2039.92	620.994	Index	1000																		71	858.315	593.662	Little	1320
	30	1027.87	806.891	Neutral	1640		93	709.36	573.103	Index	1000																		76	1456.13	641.156	Little	1000
	31	1291.16	689.943	Index	1000		95	1300.55	698.956	Index	1320																		78	1488.33	672.208	Little	1640
	32	1249.9	598.059	Neutral	1640		96	1111.4	575.017	Index	1320																		84	1020.67	519.983	Little	1320
	33	761.832	381.642	Little	1320		97	1081.24	621.418	Index	1000																		86	461.535	329.511	Little	1640
	34	1145.41	587.361	Neutral	1640		98	437.526	235.801	Index	1320																		88	736.198	398.292	Little	1640
	35	555.038	662.687	Little	1320		99	422.955	144.642	Index	1640																		89	551.428	295.916	Little	1320
	36	868.953	450.941	Little	1000		103	841.183	360.831	Index	1000																		92	1358.69	449.059	Little	1640
	37	1341.66	465.668	Little	1640		104	583.602	412.056	Index	1640																		106	1309	596.678	Little	1320
	38	1026.71	299.647	Little	1320		105	1360.39	651.339	Index	1000																		108	1478.51	820.385	Little	1640
	39	1051.37	413.638	Index	1320		112	1487.6	891.025	Index	1640																		111	818.625	427.599	Little	1320
	40	1721.53	586.962	Index	1320		113	1496.51	737.792	Index	1640																		115	814.412	398.699	Little	1640
	41	1037.21	445.079	Neutral	1320		122	245.861	235.446	Index	1320																		117	932.919	568.757	Little	1320
	42	470.433	473.159	Neutral	1640		123	360.151	306.186	Index	1000																		119	864.208	497.322	Little	1640
[truncated: 2,728 more rows]

## Sheet: Before exclusion
	index.fdi	index.adm	little.fdi	little.adm	neutral.fdi	neutral.adm
1	3284.61	2119.19	2821.36	2961.36	3445.97	3026.18
2	951.523	754.861	824.052	828.181	1272.87	951.469
3	1674.29	862.482	1589.96	815.772	1716.67	848.266
4	3194.25	2184.28	2882.24	2175.51	3341.03	2316.73
5	2373.53	820.626	2089.99	804.405	2667.42	908.868
7	955.62	207.5	885.953	192.603	1050.11	248.883
8	490.809	102.881	421.949	126.439	485.265	99.8301
9	5291.11	1854.25	1536.61	3313.56	3654.98	1838.65
10	3271.08	981.673	3334.21	992.691	3364.25	1000.5
11	2391.32	1407.4	1930.39	1302.25	2705.5	2021.3
12	3984.29	982.04	3755.02	1080.28	3826.75	1085.34
13	6240.47	1860.34	6054.58	2004.66	6600.93	1928.36
18	1032.51	504.574	1025.25	528.129	1137.24	618.64
19	2711.7	893.444	2223.55	873.917	2450.97	903.024
20	3103.06	513.518	845.757	1742.84	1542.95	752.788
21	1566.99	231.679	1241.73	262.981	1520.68	278.483
22	3689.82	3067.58	2401.75	3038.48	3107.65	2969.51
23	5264.12	3896.73	5183.04	4195.41	4827.05	3722.73
24	3400.82	614.749	3536.51	834.091	3227.1	772.479
26	1026.58	660.39	1010.78	658.755	1196.44	682.992
32	374.594	186.458	430.895	166.993	474.944	214.347
33	929.421	183.113	493.857	274.491	744.423	265.205
34	1851.12	826.554	1647.97	785.697	1590.47	798.237
35	3614.73	2155.14	3070.98	2451.93	4293.6	3047.45
36	5045.16	1556.31	4878.2	1679.07	5239.87	1454.71
37	1733.07	565.118	1413.74	521.361	1813.86	476.915
38	1176.75	925.682	1339.12	981.739	1895.07	1609.39
39	5643.12	1100.09	4945.9	930.591	4874.28	1236.14
40	5597.27	2717.35	4662.17	2999.88	5368.37	2793.87

## Sheet: After exclusion
	index.fdi	index.adm	little.fdi	little.adm	neutral.fdi	neutral.adm
1	3075.79	1776.47	2765.33	2809.38	3385.09	2866.65
2	889.641	685.377	732.854	778.235	1113.49	901.816
3	1578.53	779.405	1458.85	761.243	1538.66	768.146
4	3207.11	2076.52	2686.48	2081.15	3361.18	2267.01
5	2100.89	745.362	1809.72	779.075	2563.53	886.167
7	868.956	189.396	780.89	160.577	936.63	206.26
8	342.795	89.879	334.666	113.591	424.672	90.342
9	5291.11	1848.72	1431.37	3120.84	3478.22	1670.81
10	3271.08	922.873	3199.18	935.699	3412.25	904.891
11	2168.74	1237.71	1809.25	1093.01	2491.35	1831.95
12	3984.29	854.21	3670.79	989.307	3880.73	946.929
13	6021.81	1821.28	5963.92	1789.74	6374.33	1883.3
18	1032.51	489.095	1005.32	511.967	1076.43	604.025
19	2576.8	865.48	2108.97	849.262	2341.4	879.885
20	3103.06	452.937	718.273	1742.84	1405.21	665.163
21	1440.94	204.222	1154.99	228.07	1488.52	237.244
22	3620.38	3067.58	2252.93	3085.25	3107.65	2971.85
23	5349.62	3666.91	5231.38	3972.69	4659.13	3570.85
24	3303.33	538.264	3536.42	749.713	3165.26	699.308
26	1007.85	593.785	994.033	614.851	1149.77	670.652
32	356.944	140.833	408.665	141.938	419.614	179.125
33	837.092	162.201	399.476	238.506	580.664	201.767
34	1741.32	720.846	1596.96	732.805	1474.87	708.257
35	3443.27	1951.6	2972.92	2223.57	4103.32	2794.73
36	4736.96	1365.57	4662.9	1522.16	5172.12	1286.14
37	1693.46	465.979	1350.9	444.91	1729.23	421.796
38	1075.22	887.233	1264.38	885.378	1833.28	1576.19
39	5503.17	1037.14	4882.99	853.346	4779.7	1154.62
40	5517.76	2621.96	4590.1	2850.17	5304.17	2754.03

## Sheet: Normalization
before exclusion		index.fdi	index.adm	little.fdi	little.adm	neutral.fdi	neutral.adm		black.fdi.before	black.adm.before		normalized	index.fdi	index.adm	little.fdi	little.adm	neutral.fdi	neutral.adm
	1	3284.61	2119.19	2821.36	2961.36	3445.97	3026.18		2489.92	786.812		1	131.916	269.339	113.311	376.375	138.397	384.613
	2	951.523	754.861	824.052	828.181	1272.87	951.469		1589.93	1048.63		2	59.847	71.9855	51.8296	78.9774	80.0585	90.7345
	3	1674.29	862.482	1589.96	815.772	1716.67	848.266		1859.39	701.504		3	90.0451	122.948	85.5099	116.289	92.3243	120.921
	4	3194.25	2184.28	2882.24	2175.51	3341.03	2316.73		2547.03	1196.08		4	125.411	182.62	113.161	181.887	131.174	193.694
	5	2373.53	820.626	2089.99	804.405	2667.42	908.868		1841.47	723.756		5	128.893	113.384	113.496	111.143	144.853	125.577
	7	955.62	207.5	885.953	192.603	1050.11	248.883		865.1	190.116		7	110.464	109.144	102.411	101.309	121.386	130.911
	8	490.809	102.881	421.949	126.439	485.265	99.8301		1253.91	172.635		8	39.1424	59.5942	33.6508	73.2407	38.7003	57.8271
	9	5291.11	1854.25	1536.61	3313.56	3654.98	1838.65		3223.47	1186.45		9	164.143	156.286	47.6694	279.283	113.386	154.971
	10	3271.08	981.673	3334.21	992.691	3364.25	1000.5		2938.15	1022.74		10	111.331	95.9842	113.48	97.0615	114.503	97.8252
	11	2391.32	1407.4	1930.39	1302.25	2705.5	2021.3		2596.09	945.019		11	92.1126	148.928	74.3577	137.802	104.214	213.89
	12	3984.29	982.04	3755.02	1080.28	3826.75	1085.34		3587.36	1091.34		12	111.065	89.9844	104.674	98.9862	106.673	99.4496
	13	6240.47	1860.34	6054.58	2004.66	6600.93	1928.36		7646.57	2176.66		13	81.6113	85.4675	79.1803	92.0978	86.3254	88.5924
	18	1032.51	504.574	1025.25	528.129	1137.24	618.64		1468.1	530.217		18	70.3292	95.1636	69.8349	99.6061	77.4633	116.677
	19	2711.7	893.444	2223.55	873.917	2450.97	903.024		2841.39	863.829		19	95.4355	103.428	78.2556	101.168	86.2596	104.537
	20	3103.06	513.518	845.757	1742.84	1542.95	752.788		2013.85	1073.22		20	154.086	47.8484	41.9971	162.393	76.617	70.143
	21	1566.99	231.679	1241.73	262.981	1520.68	278.483		2050.08	191.139		21	76.4358	121.209	60.5701	137.586	74.1768	145.696
	22	3689.82	3067.58	2401.75	3038.48	3107.65	2969.51		2711.52	2466.7		22	136.08	124.36	88.5758	123.18	114.609	120.384
	23	5264.12	3896.73	5183.04	4195.41	4827.05	3722.73		1846.24	460.644		23	285.127	845.93	280.736	910.77	261.454	808.156
	24	3400.82	614.749	3536.51	834.091	3227.1	772.479		2600.2	546.157		24	130.791	112.559	136.009	152.72	124.11	141.439
	26	1026.58	660.39	1010.78	658.755	1196.44	682.992		1667.35	709.28		26	61.5694	93.1071	60.6221	92.8765	71.757	96.2937
	32	374.594	186.458	430.895	166.993	474.944	214.347		330.938	152.947		32	113.192	121.91	130.204	109.184	143.514	140.145
	33	929.421	183.113	493.857	274.491	744.423	265.205		573.637	301.671		33	162.022	60.6996	86.0922	90.9902	129.772	87.912
	34	1851.12	826.554	1647.97	785.697	1590.47	798.237		1192.86	954.449		34	155.184	86.6001	138.153	82.3194	133.333	83.6333
	35	3614.73	2155.14	3070.98	2451.93	4293.6	3047.45		3447.39	1671.94		35	104.854	128.901	89.0813	146.651	124.546	182.27
	36	5045.16	1556.31	4878.2	1679.07	5239.87	1454.71		5092.49	864.973		36	99.0706	179.926	95.7919	194.118	102.894	168.18
	37	1733.07	565.118	1413.74	521.361	1813.86	476.915		1828.41	338.899		37	94.7854	166.751	77.3208	153.84	99.2043	140.725
	38	1176.75	925.682	1339.12	981.739	1895.07	1609.39		1956.51	1475.08		38	60.1453	62.7545	68.4444	66.5547	96.8598	109.105
	39	5643.12	1100.09	4945.9	930.591	4874.28	1236.14		4809.36	1185.3		39	117.336	92.8111	102.839	78.5112	101.35	104.29
	40	5597.27	2717.35	4662.17	2999.88	5368.37	2793.87		3978.88	2144.74		40	140.674	126.698	117.173	139.871	134.922	130.266
		2822.89	1197.79	2361.29	1362.9	2739.2	1340.39		2511.99	936.998		aver.	113.9	140.563	94.9804	158.165	111.201	155.478
												2st.dev.	92.7575	286.19	90.4194	317.079	76.9354	278.669
												av.+2st.dev.	206.658	426.753	185.4	475.244	188.137	434.147
												av.-2st.dev.	21.1425	-145.627	4.56102	-158.914	34.2659	-123.191
after exclusion
		index.fdi	index.adm	little.fdi	little.adm	neutral.fdi	neutral.adm		black.fdi.before	black.adm.before		normalized	index.fdi	index.adm	little.fdi	little.adm	neutral.fdi	neutral.adm
	1	3075.79	1776.47	2765.33	2809.38	3385.09	2866.65		2394.29	749.87		1	128.463	236.904	115.497	374.649	141.382	382.286
	2	889.641	685.377	732.854	778.235	1113.49	901.816		1588.27	1061.08		2	56.013	64.5924	46.1415	73.3436	70.1071	84.9904
	3	1578.53	779.405	1458.85	761.243	1538.66	768.146		1859.39	586.983		3	84.8951	132.782	78.4585	129.688	82.7506	130.863
	4	3207.11	2076.52	2686.48	2081.15	3361.18	2267.01		2547.03	1140.61		4	125.916	182.053	105.475	182.459	131.965	198.753
	5	2100.89	745.362	1809.72	779.075	2563.53	886.167		1664.32	686.304		5	126.231	108.605	108.736	113.517	154.028	129.122
	7	868.956	189.396	780.89	160.577	936.63	206.26		834.549	189.782		7	104.123	99.7971	93.5703	84.6115	112.232	108.683
	8	342.795	89.879	334.666	113.591	424.672	90.342		1253.91	172.635		8	27.3381	52.063	26.6899	65.7982	33.8679	52.3311
	9	5291.11	1848.72	1431.37	3120.84	3478.22	1670.81		2802.05	1005.81		9	188.83	183.804	51.0828	310.28	124.131	166.115
	10	3271.08	922.873	3199.18	935.699	3412.25	904.891		3034.48	928.058		10	107.797	99.4413	105.428	100.823	112.449	97.5036
	11	2168.74	1237.71	1809.25	1093.01	2491.35	1831.95		2496.81	828.257		11	86.8606	149.435	72.4626	131.965	99.7815	221.181
	12	3984.29	854.21	3670.79	989.307	3880.73	946.929		3691.52	983.585		12	107.931	86.8466	99.4385	100.582	105.125	96.2732
	13	6021.81	1821.28	5963.92	1789.74	6374.33	1883.3		7909.91	2176.66		13	76.13	83.6731	75.3981	82.2239	80.5867	86.5226
	18	1032.51	489.095	1005.32	511.967	1076.43	604.025		1394.42	480.712		18	74.0457	101.744	72.0961	106.502	77.1958	125.652
	19	2576.8	865.48	2108.97	849.262	2341.4	879.885		2948.15	863.829		19	87.4038	100.191	71.5353	98.3137	79.4194	101.859
	20	3103.06	452.937	718.273	1742.84	1405.21	665.163		2013.85	951.092		20	154.086	47.6229	35.6667	183.246	69.7772	69.9367
	21	1440.94	204.222	1154.99	228.07	1488.52	237.244		1971.97	161.138		21	73.0708	126.738	58.5703	141.537	75.4839	147.23
	22	3620.38	3067.58	2252.93	3085.25	3107.65	2971.85		2568.58	2466.7		22	140.949	124.36	87.711	125.076	120.987	120.479
	23	5349.62	3666.91	5231.38	3972.69	4659.13	3570.85		1846.24	400.872		23	289.758	914.734	283.354	991.012	252.358	890.772
	24	3303.33	538.264	3536.42	749.713	3165.26	699.308		2451.11	546.157		24	134.769	98.5548	144.278	137.271	129.136	128.042
	26	1007.85	593.785	994.033	614.851	1149.77	670.652		1667.35	652.853		26	60.446	90.9522	59.6174	94.1791	68.9577	102.726
	32	356.944	140.833	408.665	141.938	419.614	179.125		330.938	152.947		32	107.858	92.0794	123.487	92.8025	126.795	117.116
	33	837.092	162.201	399.476	238.506	580.664	201.767		573.637	301.671		33	145.927	53.7676	69.6391	79.0618	101.225	66.8832
	34	1741.32	720.846	1596.96	732.805	1474.87	708.257		1192.86	954.449		34	145.979	75.5248	133.877	76.7778	123.642	74.2058
	35	3443.27	1951.6	2972.92	2223.57	4103.32	2794.73		3447.39	1671.94		35	99.8804	116.726	86.2367	132.993	119.027	167.154
	36	4736.96	1365.57	4662.9	1522.16	5172.12	1286.14		5092.49	864.973		36	93.0184	157.874	91.5642	175.978	101.564	148.692
	37	1693.46	465.979	1350.9	444.91	1729.23	421.796		1828.41	338.899		37	92.6196	137.498	73.8841	131.281	94.5757	124.461
	38	1075.22	887.233	1264.38	885.378	1833.28	1576.19		1956.51	1475.08		38	54.9559	60.1479	64.6242	60.0222	93.7016	106.854
	39	5503.17	1037.14	4882.99	853.346	4779.7	1154.62		4809.36	1185.3		39	114.426	87.5007	101.531	71.9943	99.3834	97.4116
	40	5517.76	2621.96	4590.1	2850.17	5304.17	2754.03		3978.88	2144.74		40	138.676	122.251	115.362	132.891	133.308	128.409
		2728.98	1112.37	2268.1	1277.91	2646.57	1262.07		2487.89	900.793		aver.	111.324	137.526	91.428	157.961	107.412	154.224
												2st.dev.	98.3652	311.046	93.075	348.575	77.1462	309.036
												av.+2st.dev.	209.689	448.573	184.503	506.536	184.558	463.261
												av.-2st.dev.	12.9588	-173.52	-1.64699	-190.614	30.2657	-154.812
		index.0.fdi	index.0.adm	index.320.fdi	index.320.adm	index.640.fdi	index.640.adm	little.0.fdi	little.0.adm	little.320.fdi	little.320.adm	little.640.fdi	little.640.adm	neutral.0.fdi	neutral.0.adm	neutral.320.fdi	neutral.320.adm	neutral.640.fdi	neutral.640.adm		black.fdi.before	black.adm.before			index.0.fdi	index.0.adm	index.320.fdi	index.320.adm	index.640.fdi	index.640.adm	little.0.fdi	little.0.adm	little.320.fdi	little.320.adm	little.640.fdi	little.640.adm	neutral.0.fdi	neutral.0.adm	neutral.320.fdi	neutral.320.adm	neutral.640.fdi	neutral.640.adm
	1	3127.92	1723.98	2904.51	1382.81	3367.71	2282.11	2845.27	2675.02	2471.63	2944.75	2991.65	2800.41	3748.34	3015.92	3582.7	2821.68	2798.85	2697.58		2394.29	749.87		1	130.641	229.903	121.31	184.407	140.656	304.335	118.836	356.731	103.23	392.702	124.949	373.453	156.553	402.193	149.635	376.289	116.897	359.74
	2	751.708	609.576	902.448	677.823	1014.77	768.287	703.307	793.283	698.68	844.049	791.393	693.502	1076.82	947.143	1103.01	948.024	1158.49	807.615		1588.27	1061.08		2	47.3286	57.4486	56.8194	63.8804	63.8911	72.4062	44.2812	74.7618	43.9899	79.5462	49.8272	65.3581	67.7982	89.2622	69.4469	89.3452	72.9403	76.1126
	3	1598.32	705.722	1621.02	867.511	1513.75	762.098	1456.36	734.872	1572.18	802.733	1348.01	749.455	1678.27	870.108	1441.98	773.883	1486.87	667.118		1859.39	586.983		3	85.9596	120.229	87.1802	147.792	81.411	129.833	78.3246	125.195	84.5536	136.756	72.4973	127.679	90.2592	148.234	77.5511	131.841	79.9656	113.652
	4	3062.42	2106.25	3219.88	2282.26	3458.57	1989.04	2857.39	2086.69	2499.97	2056.84	2704.15	2098.8	3319.58	2364.69	3376.06	2393.67	3391.23	2029.46		2547.03	1140.61		4	120.235	184.66	126.417	200.09	135.789	174.383	112.186	182.945	98.1526	180.328	106.169	184.006	130.332	207.318	132.549	209.858	133.145	177.927
	5	2041.79	756.11	2377.49	674.118	1873.48	805.86	1563.48	652.751	2072.19	948.525	1753.67	727.324	3076.75	909.733	2108.45	881.555	2480.11	865.554		1664.32	686.304		5	122.68	110.171	142.85	98.2244	112.567	117.42	93.9411	95.1111	124.507	138.208	105.369	105.977	184.865	132.555	126.685	128.45	149.016	126.118
	7	855.025	187.646	984.25	206.224	773.224	176.189	619.255	151.623	967.637	176.647	775.984	152.512	660.912	145.657	1124.07	237.819	1005.8	233.033		834.549	189.782		7	102.454	98.8747	117.938	108.664	92.6517	92.8377	74.2023	79.8934	115.947	93.0793	92.9824	80.3619	79.1939	76.7499	134.692	125.312	120.52	122.79
	8	337.774	82.164	344.156	97.8391	349.081	90.5611	361.07	102.435	348.279	114.816	302.774	121.16	356.143	91.3588	537.012	94.2584	383.601	84.9836		1253.91	172.635		8	26.9378	47.594	27.4467	56.6739	27.8395	52.458	28.7956	59.3359	27.7755	66.5077	24.1465	70.1826	28.4026	52.9201	42.8271	54.5998	30.5925	49.2273
	9	4602.14	1821.33	5340.29	1927.42	5930.9	1791	1209.67	2751.22	1683.27	3181.33	1399.39	3445.52	3494.99	1727.12	3655.08	1655.29	3304.24	1627.43		2802.05	1005.81		9	164.242	181.08	190.585	191.628	211.663	178.065	43.1707	273.531	60.0727	316.295	49.9415	342.56	124.729	171.713	130.443	164.573	117.922	161.803
	10	3138.66	957.219	3297.16	701.853	3377.4	1099.18	3224.61	933.406	3107.3	825.912	3261.95	1047.91	3462.43	813.378	3397.05	1061.47	3378.36	838.357		3034.48	928.058		10	103.433	103.142	108.657	75.626	111.301	118.438	106.266	100.576	102.4	88.9935	107.496	112.915	114.103	87.643	111.948	114.375	111.332	90.3345
	11	2381.29	1327.34	2215.57	1194.91	1882.79	1183.08	1844.43	1425.28	1943.85	928.923	1654.43	915.937	2560.18	2070.36	2516.88	2092.87	2398.5	1331.3		2496.81	828.257		11	95.3734	160.257	88.7363	144.268	75.408	142.84	73.8716	172.081	77.8535	112.154	66.2618	110.586	102.538	249.966	100.804	252.684	96.0627	160.735
	12	4130.98	854.541	3776.43	724.353	4045.47	991.395	2925.13	933.592	3933.5	911.365	4112.32	1122.97	3498.34	843.173	4129.87	1011.84	4027.82	988.204		3691.52	983.585		12	111.905	86.8802	102.3	73.6442	109.588	100.794	79.2392	94.9172	106.555	92.6574	111.399	114.171	94.7668	85.7245	111.874	102.872	109.11	100.47
	13	5684.55	1993.12	6095.3	1691.01	6248.12	1777.27	6038.92	1768.87	6541.67	1789.15	5343.27	1809.96	6282.26	2012.98	5614.83	1701.54	7231.31	1938.65		7909.91	2176.66		13	71.8662	91.5676	77.0591	77.6883	78.9911	81.6511	76.3464	81.2652	82.7022	82.1971	67.5516	83.153	79.4227	92.4802	70.9848	78.1721	91.4209	89.0652
	18	946.132	488.596	1106.47	521.308	1044.91	451.004	981.309	505.632	917.827	491.959	1115.49	537.605	1094.84	652.441	1114.23	571.288	1014.34	591.036		1394.42	480.712		18	67.8514	101.64	79.3501	108.445	74.9356	93.8201	70.3741	105.184	65.8216	102.34	79.9969	111.835	78.5163	135.724	79.9065	118.842	72.7433	122.95
	19	2688.6	814.674	2611.88	934.298	2411.55	846.408	2114.47	954.424	2146.57	871.137	2066.48	714.753	2525.48	902.244	2225.94	796.45	2259.96	936.327		2948.15	863.829		19	91.1961	94.3096	88.5938	108.158	81.7987	97.9833	71.7221	110.488	72.8106	100.846	70.094	82.7424	85.6631	104.447	75.503	92.1999	76.657	108.393
	20	2856.04	403.568	2907.76	393.579	3545.37	552.882	712.06	1818.03	821.426	1922.18	620.968	1488.29	1535.76	808.937	1569.85	646.296	1110.01	532.449		2013.85	951.092		20	141.82	42.432	144.389	41.3818	176.05	58.1313	35.3582	191.152	40.7889	202.102	30.8349	156.483	76.2601	85.0535	77.9526	67.953	55.1189	55.9829
	21	1706.39	209.407	1261.47	205.858	1283.91	194.696	1077.67	230.588	954.288	170.47	1418.68	275.64	1507.95	226.363	1522.04	269.008	1430.75	213.376		1971.97	161.138		21	86.5321	129.955	63.9701	127.753	65.108	120.826	54.6493	143.1	48.3926	105.791	71.942	171.059	76.4693	140.478	77.1835	166.943	72.5543	132.418
	22	4008.64	3067.89	3229.32	3216.08	3623.35	2918.78	2002.42	3245.66	2325.9	2815.9	2452.66	3219.48	3522.04	3132.6	3419.63	2805.92	2381.29	2967.58		2568.58	2466.7		22	156.064	124.372	125.724	130.38	141.064	118.328	77.9581	131.579	90.552	114.157	95.487	130.518	137.12	126.996	133.133	113.752	92.7083	120.306
	23	5692.27	3852.33	5261.02	3662.7	5100.77	3507.77	5092.9	3486.12	5515.4	4101.6	5101.62	4330.34	4668.89	3579.8	4570.22	3613.61	4734.43	3522.02		1846.24	400.872		23	308.317	960.987	284.959	913.685	276.279	875.035	275.853	869.636	298.737	1023.17	276.325	1080.23	252.887	893.003	247.543	901.437	256.437	878.591
	24	4367.03	667.792	3477.32	595.048	2183.85	387.892	3900.33	850.065	3518.37	737.182	3191.62	709.119	3194.21	770.364	2995.92	516.628	3296.25	780.487		2451.11	546.157		24	178.165	122.271	141.867	108.952	89.0962	71.0222	159.125	155.645	143.542	134.976	130.211	129.838	130.317	141.052	122.227	94.5934	134.48	142.905
	26	1050.73	539.328	923.27	544.306	1057.88	707.308	903.486	565.237	984.606	656.688	1098.78	624.185	1135.29	628.423	1233.9	696.36	1083.98	688.601		1667.35	652.853		26	63.0178	82.6109	55.3734	83.3733	63.4468	108.341	54.1868	86.5795	59.0521	100.587	65.8996	95.6087	68.0893	96.2579	74.0037	106.664	65.0121	105.476
	32	361.153	149.462	352.537	126.116	357.131	146.919	380.468	131.864	399.049	133.192	444.253	159.653	471.445	195.099	423.684	193.974	370.529	152.736		330.938	152.947		32	109.13	97.7213	106.527	82.4577	107.915	96.0592	114.966	86.2155	120.581	87.0836	134.241	104.385	142.457	127.56	128.025	126.825	111.963	99.8621
	33	598.327	177.435	766.48	126.048	1270.29	171.523	424.894	180.831	290.714	170.119	488.266	333.723	608.664	201.646	449.289	162.389	756.065	270.906		573.637	301.671		33	104.304	58.8175	133.618	41.7835	221.444	56.8579	74.0702	59.9431	50.6791	56.3924	85.1176	110.625	106.106	66.843	78.3229	53.83	131.802	89.8018
	34	1368.19	740.452	2218.95	783.035	1642.64	649.416	1627.5	733.366	1416.33	534.48	1755.87	919.55	1457.02	820.066	1085.37	465.972	1880.23	837.695		1192.86	954.449		34	114.698	77.579	186.02	82.0405	137.706	68.041	136.437	76.8366	118.734	55.9988	147.199	96.3435	122.145	85.9204	90.9892	48.821	157.624	87.7673
	35	3451.88	2087.48	3177.09	1873.86	3686.52	1880.88	3021.65	2323.06	2704.01	1947.6	3206.04	2435.33	3667.34	2805.25	3736.36	2585.27	4865.49	3019.18		3447.39	1671.94		35	100.13	124.854	92.1593	112.077	106.937	112.497	87.6505	138.944	78.4363	116.487	92.9991	145.658	106.38	167.784	108.382	154.627	141.135	180.579
	36	4495.46	1188.16	5001.2	1458.55	4730.15	1465.5	4953.61	1779.54	4506.98	1282.93	4537.28	1504.01	5456.58	1559.8	5285.35	1206.58	4780.71	1118.04		5092.49	864.973		36	88.2763	137.364	98.2074	168.624	92.8847	169.427	97.2727	205.734	88.5025	148.32	89.0973	173.88	107.15	180.33	103.787	139.493	93.8777	129.257
	37	1618.23	540.598	1746.97	488.256	1719.9	365.812	1516.1	435.921	1368.6	457.045	1166.83	440.956	2052.65	419.964	1786.16	469.767	1397.47	383.448		1828.41	338.899		37	88.5045	159.516	95.5459	144.071	94.0655	107.941	82.9188	128.629	74.8521	134.862	63.8167	130.114	112.264	123.92	97.6892	138.616	76.4307	113.145
	38	964.024	703.201	1266.84	1075.39	989.764	893.562	1216.16	946.533	1124.27	740.512	1439.57	970.498	1910.14	1407.18	1622.5	1471.46	1943.78	1840.54		1956.51	1475.08		38	49.2726	47.6719	64.7499	72.9035	50.5882	60.577	62.1594	64.1681	57.4631	50.2013	73.5784	65.7927	97.6299	95.3966	82.9284	99.7543	99.3493	124.775
	39	5386.12	832.741	5670.58	1097.95	5446.5	1177.16	4970.79	771.489	5042.75	939.26	4620.87	849.052	4454.53	1097.03	4362.03	1111.57	5499.35	1261.18		4809.36	1185.3		39	111.992	70.2559	117.907	92.631	113.248	99.3133	103.357	65.0882	104.853	79.2425	96.0808	71.632	92.6221	92.553	90.6988	93.7796	114.347	106.402
	40	5815.04	3050.66	5008.42	2397.83	5701.51	2392.17	4587.27	2964	4891.69	2724.36	4291.18	2861.48	4839.16	2624.56	5471.22	2774.11	5576.29	2856.23		3978.88	2144.74		40	146.148	142.239	125.875	111.8	143.294	111.536	115.29	138.199	122.941	127.025	107.849	133.418	121.621	122.372	137.507	129.345	140.147	133.174
		2727.13	1125.47	2726.42	1100.98	2745.91	1118.13	2245.93	1273.5	2302.38	1249.02	2257.08	1312.38	2666.1	1298.05	2602.09	1242.43	2669.87	1244.18		2487.89	900.793			109.947	139.531	112.143	136.314	113.021	137.627	89.752	153.568	91.8786	155.828	92.7365	164.157	109.195	158.015	105.697	154.34	107.631	150.337
	2st.dev.	103.437	328.276	98.9924	310.768	108.136	300.684
	av.+2st.dev.	213.384	467.807	211.135	447.082	221.158	438.312
	av.-2st.dev.	6.51049	-188.745	13.1501	-174.454	4.88499	-163.057
