# Supplementary material for: GABAergic and glutamatergic mechanisms of cortical excitability shape motor resonance during action observation as measured by transcranial magnetic stimulation
Source: Front Hum Neurosci. 2026 Mar 23;20:1746409. doi: 10.3389/fnhum.2026.1746409 (PMC13050837; doi:10.3389/fnhum.2026.1746409)
Supplement: Supplementary file 3 [file Table_2.xlsx]

## Sheet: Sheet1
Subject	sici.fdi.before	sici.adm.before	Icf.fdi.before	Icf.adm.before	sp.fdi.before	sp.adm.before	IF_FDI	IF_ADM	LF_FDI	LF_ADM	sici.fdi.after	sici.adm.after	Icf.fdi.after	Icf.adm.after	sp.fdi.after	sp.adm.after
2	20.69	27.7	58.37	89.09	61.02	101.8	56.01	64.58	46.03	73.22	19.8	20.52	51.91	83.26	72.6	119.32
3	13.77	25.56	114.32	197	84.72	65.74	84.85	132.62	78.46	129.88	17.79	44.52	173.75	281.69	112.41	113.23
4	36.2	76.65	165.71	232.37	130.09	135.53	127.48	186.38	105.5	182.43	96.61	95.71	176.12	318.8	141.97	198
5	22.24	24.99	89.84	86.01	62.32	51.99	126.03	108.61	107.94	113.1	24.48	22.19	142.71	77.99	109.36	79.12
7	36.81	54.23	111.54	116.99	94.82	99.67	104.35	100.13	94.38	84.44	71.86	59.59	121.04	126.28	81.17	83.97
8	34.01	43.44	42.2	86.72	93.3	59.3	27.41	52.24	26.91	65.34	21.84	64.12	72.77	133.56	38.05	73.59
9	55.77	49.46	116.92	277.61	77.46	114.63	188.83	183.59	51.06	310.8	22.26	32.91	197.37	377.17	107.11	199.56
10	42.22	64.79	149.41	176.03	112.19	82.83	107.8	99.07	105.39	100.83	47.35	49.87	100.78	123.43	112.65	101.92
11	75.11	72.31	111.03	301.59	101.06	180.98	86.51	149.12	72.66	131.61	73.88	48.81	101.48	270.59	117.54	271.13
12	16.95	12.65	100.57	96.37	95.58	117.73	107.93	87.11	99.06	100.58	57.87	59.2	90.7	106.05	66.07	234.61
13	14.62	18.78	103.54	129.22	93.83	82.17	75.97	83.64	75.53	82.21	32.86	20.66	138.84	118.75	84.4	89.1
18	19.83	41.79	113.78	133.2	135.43	118.47	74.05	101.3	72.06	106.45	28.27	44.46	237.4	280.31	176.44	207.11
19	42.42	45.07	125.38	169.86	91.63	76.05	87.2	100.15	71.54	98.03	46.08	35.08	109.29	103.68	82.62	63.55
20	18.27	11.14	210.18	135.11	93.3	71.42	154.09	47.32	35.66	183.25	35.93	15.67	120.01	164.73	75.11	68.82
21	44.86	50.3	120.58	187.97	74.97	88.47	71.87	126.18	58.33	139.98	98.98	79.14	134.03	198.64	138.67	165.94
22	34.43	26.39	70.66	104.93	82.69	52.58	140.95	124.36	88	125.42	35.45	14.27	122.02	92.68	139.04	73.96
24	57.18	53.33	137.38	122.42	87.84	82.77	136.38	100.75	144.29	140.15	49.63	49.55	120.22	116.18	113.56	107.87
26	31.98	41.83	105.16	203.81	82.28	134.36	60.61	91.44	59.71	94.26	24.16	42.29	97.44	213.98	65.31	94.97
32	54.55	63	146.4	120.36	88.88	90.35	107.86	92.08	123.26	92.56	85.47	75.16	188.78	187.88	143.74	138.76
33	44.19	58.76	116.92	402.79	93.86	116.74	113.63	52.49	69.96	75.65	50.91	56.08	139.05	192.49	77.4	82.59
34	11.84	20.25	86.16	155.12	89.82	94.77	146.14	75.89	134.12	76.39	20.58	32.4	259.28	275.86	164.98	146.31
35	21.81	69.56	133.62	228.62	113.86	101.1	99.74	116.48	86.36	133.7	50.72	48.81	175.83	470.34	161.2	135.46
36	21.19	22.79	140.3	99.49	101.17	110.96	93.12	158.47	91.62	175.98	32.27	30.22	165.06	115.32	81.94	128.61
37	55.77	69.15	110.96	168.51	96.29	91.86	92.71	137.18	73.86	131.2	89.23	109.28	85.72	151.04	99.53	137.6
38	25.87	27.48	116.25	224.99	101.53	106.43	54.87	60.38	64.4	60.05	14.06	16.15	91.81	183.04	68.18	56.82
39	34.87	29.62	161.39	157.11	92.57	75.13	114.38	87.4	101.43	71.99	31.22	40.62	125.75	108.41	96.29	78.81
40	68.07	68	103.95	124.52	106.91	126.69	138.44	121.86	115.36	132.88	46.83	91.96	124.02	137.26	133.13	133.45
