# Supplementary material for: GABAergic and glutamatergic mechanisms of cortical excitability shape motor resonance during action observation as measured by transcranial magnetic stimulation
Source: Front Hum Neurosci. 2026 Mar 23;20:1746409. doi: 10.3389/fnhum.2026.1746409 (PMC13050837; doi:10.3389/fnhum.2026.1746409)
Supplement: Supplementary file 4 [file Table_3.xlsx]

## Sheet: Subjects Raw Data
participant	Icf.fdi.before	Icf.fdi.after		Icf.adm.before	Icf.adm.after
1	6168.56	5072.78		2920.68	5072.78		Icf.fdi.before	Icf.fdi.after		Icf.adm.before	Icf.adm.after		Icf.fdi.before	Icf.fdi.after		Icf.adm.before	Icf.adm.after
	2249.75	2898.21		3924.35	2898.21		2972.15	4879.57		5448.47	5711.69		2746.36	4879.57		5710.64	5974.04
	2659.26	4019.4		5729.45	4019.4		2300.6	3504.21		3039.84	3327.27
	2993.5	2279.55		5961.68	2279.55	+	5272.76	8383.79		8488.31	9038.97
	3397.1	5446.98		6463.9	5446.98	-	671.546	1375.36		2408.63	2384.42
	1957.07	2322.88		5864.76	2322.88
	2183.16	4245.21		5358.33	4245.21
	3300.56	5101.92		7108.27	5101.92
	1735.95	8265.15		6723.74	8265.15
	5646.37	4950.7		7846.55	4950.7
	2813.71	6666.61		5703.08	6666.61
	4233.01	7682.83		6843.38	7682.83
	2820.14	7567.91		5908.12	7567.91
	3549.13	4139.42		6415.98	4139.42
	2884.4	7286.25		5990.07	5222.22
	2558.78	3571.3		5760.12	4427.1
	1529.72	2568.29		4215.24	6262.33
	2475.23	3480.81		5712.72	6458.82
	2095.81	3162.79		4276.4	4958.44
	1537.4	3255.39		2013.29	6280.43
	3465.98	3806.89		3372.34	7023.8
	2675.98	3957.58		6386.37	6220.8
	1727.02	4416.9		2067.15	6890.77
	4650.81	6165.41		5865.02	8443.42
	3667.22	5498.64		4115.42	6537.88
	3574.24	5143.27		6902.54	6438.24
	1783.97	5955.2		7068.1	7595.91
	2886.36	7699.8		6040.14	6507.64
2	1268.5	1214.38		1613.04	2535.08		Icf.fdi.before	Icf.fdi.after		Icf.adm.before	Icf.adm.after		Icf.fdi.before	Icf.fdi.after		Icf.adm.before	Icf.adm.after
	583.096	602.01		376.44	746.825		997.713	953.058		987.461	942.488		927.13	824.548		945.307	883.503
	495.926	522.235		411.37	348.965		1137	1268.83		1003.62	1156.04
	805.513	534.355		778.788	654.782	+	2134.72	2221.89		1991.08	2098.53
	570.545	1057.19		351.283	431.004	-	-139.288	-315.777		-16.1569	-213.556
	669.438	797.058		611.27	882.389
	1135.73	575.215		1251.2	542.229
	715.518	404.232		717.966	272.702
	2041.65	1267.39		1538.29	946.675
	1147.04	501.142		910.26	695.344
	924.941	377.688		845.282	544.997
	616.403	746.672		765.846	927.97
	997.629	656.788		1095.48	689.874
	1654.06	451.837		1598.54	435.202
	2903.46	3003.38		2125.63	1531.28
	1795.39	600.945		1554.36	801.922
	558.59	860.204		337.32	803.966
	979.183	813.922		698.428	783.625
	877.675	1335.73		503.127	1473.72
	1104.49	242.604		1610.35	168.638
	1386.16	1997.8		1698.58	1546.16
	480.215	419.549		511.408	470.837
	1312.22	2244.02		1003.73	1782.56
	538.119	1203.28		1451.05	1201.58
	281.839	808.679		402.83	597.553
	446.913	1492.54		680.382	2048.27
	914.361	533.268		1262.39	816.515
	731.35	1421.52		944.3	1709.01
3	5794.65	5294.16		390.138	2233.29		Icf.fdi.before	Icf.fdi.after		Icf.adm.before	Icf.adm.after		Icf.fdi.before	Icf.fdi.after		Icf.adm.before	Icf.adm.after
	3714.12	5055.78		1541.86	2453.89		2356.03	3341.61		1309.14	1653.5		2125.68	3230.65		1156.36	1653.5
	2745.51	4414.71		962.437	3040.35		2504.36	2972.75		1623.82	1680.14
	1847.21	6337.46		317.213	2486.76		4860.39	6314.35		2932.96	3333.64
	4073.66	5419.72		1674.74	1827.26		-148.327	368.862		-314.688	-26.6418
	634.641	2363		378.935	1758.89
	705.65	4167.13		698.903	2799.08
	2049.36	2048.58		684.739	1872.3
	941.343	2446.22		869.279	2511.44
	4906.57	6169.8		2335.08	2933.09
	2756.41	2278.6		1598.4	2454.34
	3189.36	3428.44		3156.8	2254.65
	3567.59	2913		1283.11	1195.05
	2253.85	5267.94		3433.57	2277.59
	1237.47	4077.06		373.829	569.454
	1936.27	1901.52		1337	1132.43
	1825.55	1395.49		469.002	366.489
	1685.84	3571.49		1113.52	1982.21
	1878.65	1936.55		1061.15	899.777
	2947.75	1558.84		1531.11	375.379
	1077.32	2812.03		588.913	1847.07
	2397.27	2290.25		1784.79	438.414
	3600.07	2831.28		2402.76	642.34
	1342.48	1469.83		719.222	1726.67
	1822.62	2259.65		1576.69	1131.41
	1500.12	4536.71		1632.08	1247.43
	1645.96	1943.6		1906.08	365.474
	1891.53	3376.18		834.46	1475.5
4	4346.26	6392.74		3325.25	2293.3		Icf.fdi.before	Icf.fdi.after		Icf.adm.before	Icf.adm.after		Icf.fdi.before	Icf.fdi.after		Icf.adm.before	Icf.adm.after
	3149.15	4702.78		3834.61	1788.58		4220.77	4485.89		2659.1	3549.55		4220.77	4485.89		2650.41	3636.32
	5395.75	2470.78		2410.18	3867.3		2084.07	2378.54		1646.97	2139.56
	6214.27	5069.09		2940.09	2972.28	+	6304.85	6864.42		4306.07	5689.11
	4884.98	4676.64		2986.62	4303.75	-	2136.7	2107.35		1012.13	1410
	4038.52	4379.38		2189.66	2390.77
	4533.92	4304.26		3020.19	3751.79
	5192.25	5746.76		2352.8	3328.86
	2242.9	4896.06		3011.81	5251.77
	3504.14	3661.53		4661.36	3594.61
	3181.35	3929.08		882.674	3914.16
	4132.13	4131.85		1046.91	4115.34
	3577.2	6662.85		2229.91	5172.71
	2355.88	5402.09		3703.81	3633.46
	3916.63	2507.16		2532.2	1535.52
	4034.41	2951.32		3027.63	2574.72
	5670.35	3077.77		2730.39	3956.53
	3967.97	4460.16		2138.52	3050.49
	3499.24	4403.3		3491.91	2797.08
	3110.27	4900.41		2614.71	3806.54
	5420.52	5744.31		1937.62	3801.72
	6088.37	6702.81		2744.41	4008.94
	5046.49	4975.63		2150.19	4756.21
	5013.83	4625.94		2718.69	5144.99
	3836.23	4421.28		3803.1	4728.34
	3505.53	3624.65		1998.23	3352.81
	4842.06	4665.45		1811.15	4287.95
	3481.07	2118.8		2160.19	1207
5	220.287	1972.5		386.446	467.557		Icf.fdi.before	Icf.fdi.after		Icf.adm.before	Icf.adm.after		Icf.fdi.before	Icf.fdi.after		Icf.adm.before	Icf.adm.after
	179.648	368.219		76.864	344.911		1586.45	2496.59		640.004	605.987		1495.24	2375.18		590.299	535.219
	1864.08			256.951			2228.54	2660.02		900.749	656.512
	1656.79	2772.7		1221.79	385.062	+	3814.99	5156.62		1540.75	1262.5
	2784	2371.49		196.123	320.621	-	-642.091	-163.429		-260.745	-50.5241
	3392.38	1227.04		582.801	799.558
	1851.1	1441.38		735.357	227.122
	2557.12	1880.22		395.842	704.179
	2484.63	3179.58		289.171	1153.55
	1894.89	3420.61		1317.71	796.774
	3380.33	3756.75		508.773	783.587
	2941.38	2883.1		1001.64	441.986
	4048.96	1281.2		910.303	306.867
	1239.79			1181.2
	301.091	5410.43		522.146	610.506
	1696.44	4926.13		288.212	663.752
	553.337	1288.54		282.713	558.19
	643.388	1013.98		401.953	277.696
	1550.9	2771.39		478.698	461.173
	1809.41	1480.84		1153.23	359.854
	167.587	702.823		89.3165	477.527
	222.503	2445.93		1982.03	779.508
	1552.22	2370.16		638.543	433.397
	1225.91	2101.63		776.385	619.383
	216.361	2521.57		481.697	337.29
	2384.85	4511.8		1146.74	1532.3
	399.623	4314.85		375.94	1307.34
	1201.49			241.528
7	506.386	873.736		201.063	124.641		Icf.fdi.before	Icf.fdi.after		Icf.adm.before	Icf.adm.after		Icf.fdi.before	Icf.fdi.after		Icf.adm.before	Icf.adm.after
	334.318	399.756		141.684	140.952		1073.12	1118.28		275.951	239.656		930.847	1010.12		222.02	239.656
	309.945	285.557		121.203	83.8074		1425.25	1517.72		458.041	263.233
	551.784	661.572		185.645	217.47	+	2498.37	2636.01		733.992	502.889
	340.617	1606.27		178.818	175.493	-	-352.127	-399.441		-182.09	-23.5766
	983.724	646.785		148.875	157.154
	863.261	795.509		159.408	246.206
	783.851	862.671		77.2052	237.226
	936.462	1165.14		145.079	502.753
	949.836	385.665		259.993	144.522
	2163.57	481.619		220.49	189.681
	915.811	246.717		254.686	107.99
	1719.6	1768.26		82.4952	206.454
	589.98	4038.64		282.227	109.578
	2939.47	1336.52		947.128	250.788
	787.721	1559.65		239.172	374.063
	2288.07	1249.88		374.941	197.856
	723.744	1157.52		174.964	114.742
	875.568	1132.53		953.048	467.891
	983.185	976.422		555.461	216.172
	918.426	1820.08		230.13	228.344
	583.446	2022.79		185.681	440.187
		1117.35			201.67
	1497.75	253.293		146.037	102.722
	944.606	1285.86		230.974	482.02
	2763.69	656.125		155.766	135.347
	477.956	1547.26		188.866	382.1
	1241.56	978.758		609.627	472.549
8	1577.69	1765.88		102.19	249.778		Icf.fdi.before	Icf.fdi.after		Icf.adm.before	Icf.adm.after		Icf.fdi.before	Icf.fdi.after		Icf.adm.before	Icf.adm.after
	959.324	2008.73		179.554	412.897		596.641	1149.76		217.245	263.155		529.104	912.528		149.713	230.565
	761.002	557.497		105.728	266.814		763.283	2035.82		528.13	390.164
	421.442	1443.03		63.149	175.704	+	1359.92	3185.57		745.375	653.319
	451.622	452.8		105.014	307.594	-	-166.643	-886.059		-310.885	-127.01
	367.161	474.644		75.7519	175.927
	1199.62	183.597		248.188	82.5703
	326.055	1937.09		161.711	262.016
	881.494	972.052		204.622	291.94
	411.864	639.713		165.405	228.69
	148.635	431.168		73.6148	126.563
	358.642	610.387		112.096	229.161
	52.4497	610.836		68.6377	122.421
	182.316	250.01		89.8936	128.384
	616.351	1245.89		173.896	251.836
	147.781	1376.28		61.7522	353.073
	233.636	1305.08		177.42	292.198
	703.12	3526.19		342.761	504.113
	831.054	4941.28		1273.16	1143.07
	1371.56	619.838		199.237	196.879
	339.775	1068.87		92.9916	172.984
	472.733	1463.87		917.153	235.397
	504.39	768.006		341.189	146.181
	466.928	807.173		96.6662	145.723
	1156.93	927.348		241.733	202.277
	650.539	546.106		174.197	171.808
	592.54	720.299		173.11	230.126
	519.29	539.528		62.0428	262.204
9	8261.5	7541.34		4044.65	4222.06		Icf.fdi.before	Icf.fdi.after		Icf.adm.before	Icf.adm.after		Icf.fdi.before	Icf.fdi.after		Icf.adm.before	Icf.adm.after
	8437.43	5375.73		4076.08	3950.45		6251.11	5239.54		2909.02	4039.13		6593.15	5530.4		2792.22	3793.59
	6642.46	4510.53		1288.89	3754.64		4231.47	3065.09		2372.05	2257.92
	6163.16	5916.63		2100.62	3041.06	+	10482.6	8304.63		5281.08	6297.05
	4729.01	1458.36		1652.08	2509.08	-	2019.65	2174.45		536.968	1781.21
	7839.31	5463.84		1215.48	3670.31
	4441.75	4271.71		2237.95	3014.56
	6364.1	4937.36		2043.54	4339.11
	10276.6	6486.44		6062.63	3338.94
	6282.89	6699.8		2586.91	5130.02
	4385.94	4549.64		2300.22	3613.02
	7372.53	4092.38		3966.67	4045.78
	4589.69	4737.97		1437.54	4687.69
	10359.9	7311.83		3918.63	7231.09
	7156.08	7541.34		4157.05	4222.06
	5126.19	5375.73		3520.07	3950.45
	1970.69	4510.53		1699.06	3754.64
	4225.94	5916.63		2084.67	3041.06
	4539.66	1458.36		3088.12	2509.08
	1638.55	5463.84		1408.83	3670.31
	5698.05	4271.71		4058.16	3014.56
	5446.88	4937.36		2502.67	4339.11
	8297.71	6486.44		3189.19	3338.94
	5453.52	6699.8		4241.62	5130.02
	8007.97	4549.64		2247.42	3613.02
	6853.25	4092.38		2890.67	4045.78
	5952.21	4737.97		4063.04	4687.69
	8518.21	7311.83		3370.19	7231.09
10	2750.07	2326.95		2404.8	1717.44		Icf.fdi.before	Icf.fdi.after		Icf.adm.before	Icf.adm.after		Icf.fdi.before	Icf.fdi.after		Icf.adm.before	Icf.adm.after
	1405.28	3763.21		1121.53	2327.8		4422.16	3271.32		1710.08	1187.75		4533.9	3058.11		1633.66	1145.53
	3032.72	1809.84		1159.99	568.019		2818.24	2637.16		1744.94	993.324
	3537.46	2583.6		767.21	508.93	+	7240.4	5908.48		3455.02	2181.07
	3077.94	2220.16		933.188	974.765	-	1603.93	634.154		-34.8653	194.428
	5742.86	1217.38		1401.42	643.323
	3078.54	2603.51		3773.4	2025.48
	3985.46	3001.81		680.053	1510.98
	4619.57	2033.34		762.229	603.632
	3147.01	1541.09		583.191	342.016
	3023.76	4746.81		440.936	702.448
	5322.63	3886.02		1669.96	1287.98
	3934.75	3681.82		2452.98	1481.49
	3710.31	4196.09		1772.03	1607.82
	6248.09	3001.59		2875.11	1489.95
	6824.88	1989.79		3079.83	1228.79
	4223.02	2065.23		941.494	1207.15
	4297.92	2265.92		2545.31	550.46
	3844.51	4076.59		2462.1	1112.51
	6547.2	3792.29		1880.5	1089.89
	5417.54	5946.42		2131.91	1078.21
	5610.7	5225.85		1802.2	1224.83
	6198.01	3300.19		2154.78	1512.72
	4703.7	6139.65		1408.3	1863.79
	5051.74	3404.27		2426.04	1596.6
	6022.25	5080.31		2303.51	1325.04
	5904.75	2041.89		1539.18	831.295
	2557.91	3655.25		408.978	843.678
11	3302.83	4675.11		1402	3424.97		Icf.fdi.before	Icf.fdi.after		Icf.adm.before	Icf.adm.after		Icf.fdi.before	Icf.fdi.after		Icf.adm.before	Icf.adm.after
	2416.87	2715.86		1456.12	2314.85		2900.38	2610.25		2588.56	2367.63		2772.32	2533.77		2497.95	2241.17
	1428.76	3102.22		2675.66	2585.27		2587.45	1695.4		2091.69	2223.44
	2176.55	2124.8		987.469	942.887	+	5487.83	4305.65		4680.25	4591.07
	2284.89	1983.17		2897.24	1788.21	-	312.932	914.847		496.867	144.189
	1846.83	2516.24		1776.4	1956.36
	2083.51	3726.45		3289.67	3705.59
	2804.22	1952.04		2259.13	2195.72
	934.293	2522.64		992.27	2886.98
	3458.21	2571.37		2389.56	1655.85
	5097.3	4006.59		4472.9	2850.63
	1506.73	3009.13		1584.8	3798.03
	2086.06	2973.98		1412.31	1774.29
	2066.14	2194.2		2755.53	1925.4
	2590.39	2555.32		2362.58	4430.26
	4492.17	2469.87		3540.04	2705.74
	2387.57	2964.86		2860.53	1577.38
	2158.52	1946.1		2283.42	678.739
	5323.18	1202.33		1718.64	5781.96
	4402.34	2657.22		3503.33	1350.93
	6358.05	1989.43		2748.18	1844.06
	2630.72	1563.69		2870.54	828.157
	1915.58	1692.87		5034.83	2698.77
	2341.58	1162		2071.04	2662.33
	3801.62	2401.85		4471.42	1868.96
	3915.6	4237.68		3661.14	2260.12
	2054.76	3019.77		1965.86	2192.1
	3345.44	3150.17		3036.97	1609.07
12	3109.97	3775.63		2060.58	1293.46		Icf.fdi.before	Icf.fdi.after		Icf.adm.before	Icf.adm.after		Icf.fdi.before	Icf.fdi.after		Icf.adm.before	Icf.adm.after
	3217.24	2144.32		2713.89	3120.42		3613.6	3443.43		1120.37	1190.72		3712.66	3348.3		947.876	1043.11
	3586.57	3188.9		2898.87	837.753		2147.47	2334.95		1461.9	1470.6
	1730.54	1027.98		735.857	366.567	+	5761.07	5778.38		2582.26	2661.32
	4468.27	4850.99		221.824	654.594	-	1466.14	1108.47		-341.531	-279.872
	3592.35	3074.57		832.522	1476.08
	3524.65	4467.98		856.267	540.096
	3756.49	3231.27		935.921	1117.4
	1739.34	2697.81		507.964	644.305
	939.112	2132.06		389.123	1040.46
	4234.3	5795.67		1265.54	827.312
	2886.81	3798.54		1463.67	1195.71
	3755.05	3187.12		486.168	594.108
	4386.65	5059.38		2376.44	2311.43
	2738.71	4185.57		441.437	3098.94
	4480.63	2244.97		571.852	1987.74
	2633.25	3115.36		543.594	692.675
	4380.52	2493.97		1158.6	465.125
	3490.73	3621.35		964.255	539.286
	4315.86	2333.68		661.508	668.415
	4909.84	3699.51		478.49	711.963
	3227.75	3427.63		575.626	1243.14
	3219.57	4774.56		1089.25	1994.55
	5316.07	2751.6		1373.17	1564.24
	5581.87	2377.28		1590.2	648.994
	3465.08	4428.15		1156.46	944.819
	4974.6	2645.2		790.248	1328.41
	3519.03	5884.89		2230.93	1432.29
13	6723.53	9974.72		3652.59	1869.53		Icf.fdi.before	Icf.fdi.after		Icf.adm.before	Icf.adm.after		Icf.fdi.before	Icf.fdi.after		Icf.adm.before	Icf.adm.after
	8956.34	13466.5		4414.38	2631.7		7956.71	10489.7		2888.11	2836.95		8189.54	10982.1		2812.73	2584.69
	8563.38	9208.27		3408.88	2874.79		6021.97	5859.51		1689.1	2458.39
	7021.47	5037.16		3668.91	2024.37	+	13978.7	16349.2		4577.21	5295.34
	11169.2	13647.6		3331.19	4284.28	-	1934.74	4630.16		1199.01	378.564
	6661.5	3608.07		3447.85	2054.6
	4910.56	12521.4		1774.89	2353.4
	4962.92	7261.7		2175.18	1417.61
	9597.55	7193.26		2215.13	2644.23
	13084.2	4567.37		2088.48	2943.83
	7057.93	7634.62		2093.03	1652.37
	8232.03	12301.6		1802.3	2512.7
	5454.43	12278.6		1630.79	1531.38
	11818.9	12030.3		2303.21	6572.37
	3268.18	11366		3966.18	5660.35
	7178.72	13974.2		2857.84	3309.77
	5769.91	11283.5		3105.25	2623.21
	5990.46	11680.5		2396.59	2980.92
	3520.04	14353.5		3439.95	3484.67
	7471.68	12491.6		3089.71	3311.39
	10279.4	10004.6		1858.73	3890.81
	7047.48	12989.2		2804.39	3894.3
	11844	9903.06		3259.96	2458.03
	11583.8	11211.5		3235.48	2209.85
	11224.3	14002.2		4923.24	1559.75
	8991.49	8848.97		1900.31	3512.2
	1670.25	10160.2		3245.08	1365.97
	12734.3	10710.5		2777.48	1806.22
18	1921.56	5544.61		719.143	1102.48		Icf.fdi.before	Icf.fdi.after		Icf.adm.before	Icf.adm.after		Icf.fdi.before	Icf.fdi.after		Icf.adm.before	Icf.adm.after
	1036.8	4076.34		550.045	862.909		1633.28	3217.44		662.7	1419.04		1586.58	3310.36		640.318	1347.48
	1150.35	2956.31		522.445	1483.08		1189.14	2501.06		487.546	1300.29
	863.529	2457.82		442.975	1104.5	+	2822.42	5718.5		1150.25	2719.33
	953.238	2891.75		609.36	1070.14	-	444.146	716.385		175.153	118.757
	2247.48	2759.91		1104.39	815.769
	1533.97	1972.15		391.058	1017.62
	1968.88	3961.71		670.058	1130.12
	2083.64	1862.58		690.594	963.351
	1467.13	2409.05		640.559	1137.24
	897.142	2950.97		366.38	1809.74
	1245.05	4628.74		522.689	2557.91
	1947.92	3769.95		439.171	1503.65
	1833.51	4624.91		517.227	3351.41
	2894.2	3151.37		985.1	1713.59
	2081.96	2895.49		1266.99	1377.21
	2039.09	3328.57		881.843	929.529
	1778.98	4799.88		711.706	1973.16
	705.699	3265.06		234.722	1919.41
	1229.09	3774.53		860.793	1053.1
	769.434	2026.62		332.303	1178.21
	1395.31	5482.13		633.11	2501.37
	2379.09	1959.71		1065.69	860.197
	2132.89	1543.26		525.817	853.502
	2146.95	708.673		741.7	315.987
	2490.04	2867.57		813.382	1268.93
	831.51	2066.57		599.13	1817.88
	1707.48	5352.09		717.211	2061.24
19	3551.76	5106.46		1513.42	1291.55		Icf.fdi.before	Icf.fdi.after		Icf.adm.before	Icf.adm.after		Icf.fdi.before	Icf.fdi.after		Icf.adm.before	Icf.adm.after
	3066.29	4576.63		508.412	725.448		3794.55	3289.29		1467.3	983.901		3696.51	3221.99		1467.3	895.583
	4760.63	2931.43		1494.05	826.153		2104.33	1760.77		1059.47	952.831
	2780.92	2896.04		965.077	441.868	+	5898.87	5050.06		2526.78	1936.73
	3621.39	2224.69		844.104	321.365	-	1690.22	1528.52		407.829	31.0698
	2106.79	2466.82		613.6	383.407
	4139.66	4163.48		1626.44	998.926
	4874.75	2865.57		988.366	428.937
	3796.62	1557.5		962.13	712.298
	5434.17	2434.37		2448.68	646.344
	4201.98	2192.74		2448.6	515.907
	3933.4	2571.32		1084.62	673.143
	3084.97	3230.09		1555.08	651.071
	5274.32	2921.59		1978.55	703.621
	3763.26	2932.18		1471.81	1319.97
	2747.62	3807.66		1374.52	1343.27
	4459.49	3533.12		1564.3	1525.18
	4744.02	2746.59		1899.3	964.865
	6441.43	3328.47		1978.41	1511.53
	4462.9	3260.23		2205.34	1162.27
	3652.53	3749.37		1688.08	2100.18
	3153.34	4574.33		1176.34	2163.9
	2141.47	3027.02		2282.97	887.144
	4455.74	2522.46		1488.33	1045.77
	2392.41	3211.83		1034.04	793.354
	3667.54	4144.61		1427.12	740.817
	2888.52	4781.41		829.422	1272.99
	2649.4	4342.11		1633.35	1397.95
20	3143.3	7646.35		2162.5	1614.52		Icf.fdi.before	Icf.fdi.after		Icf.adm.before	Icf.adm.after		Icf.fdi.before	Icf.fdi.after		Icf.adm.before	Icf.adm.after
	1725.52	2034.51		1218.1	637.229		4396.93	2947.85		1341.79	1630.24		4232.7	2416.91		1285.02	1566.69
	2744.4	947.58		1467.91	421.476		3783.57	4024.53		1168.1	1598.88		3424.75	2690.42		1020.85	2611.16
	2831.93	1770.35		1239.34	1178.68		8180.5	6972.38		2509.89	3229.13		7657.45	5107.33		2305.88	4177.84
	2046.34	1735.53		728.999	888.932		613.363	-1076.68		173.689	31.3598		807.953	-273.505		264.169	-1044.47
	1861.61	876.137		1099.42	576.19
	5180.62	1062.28		1192.57	884.489
	2695.04	4212.68		2143.6	2019.01
	4302.01	1859.15		1852.31	1302.2
	5435.36	7158.91		1693.6	2234.98
	5731.86	3132.26		1602.8	753.476
	3009.34	4528.82		1574.58	1395.52
	1747.98	4356.04		1095.71	1227.95
	5810.89	7311.62		2060.38	1072.12
	4718.1	4142.93		764.967	1685.78
	6016.09	864.207		1315.23	2093.35
	5903.4	963.241		926.182	815.15
	6351.11	2219.42		526.674	1302.69
	6191.05	2607.76		1241.66	1522.85
	3285.3	1907.98		2874.49	1536.15
	8831.22	1436.95		1485.94	1381.38
	2720.75	2651.8		799.224	2884.06
	6858.63	1928.78		1078.15	2137.06
	5755.85	2621.53		826.971	2422.06
	5901.75	657.538		792.623	2944.75
	5661.68	3260.75		2343.48	3346.29
	4679.96	2987.46		933.859	2535.68
	1973.07	5657.2		528.817	2832.84
21	5943.05	3367.92		669.79	760.724		Icf.fdi.before	Icf.fdi.after		Icf.adm.before	Icf.adm.after		Icf.fdi.before	Icf.fdi.after		Icf.adm.before	Icf.adm.after
	2037.62	4037.43		534.041	449.48		2505.09	2912.54		302.884	364.805		2377.75	2643.12		302.884	320.083
	1654.31	6393.1		168.641	564.987		2983.61	2931.11		406.518	492.536		2712.66	2247.5		406.518	381.439
	2143.27	2056.9		305.863	340.847		5488.69	5843.65		709.402	857.341		5090.42	4890.62		709.402	701.522
	1815.02	1815.15		492.016	633.03		-478.521	-18.573		-103.634	-127.731		-334.91	395.624		-103.634	-61.3563
	1115.77	726.506		208.395	129.879
	416.581	2116.52		153.115	188.28
	4087.84	2265.79		210.832	146.496
	1831.77	2046.48		239.309	191.662
	1075.85	4325.2		77.9997	272.335
	3130.08	3805.38		133.289	447.554
	4494.13	1224.14		503.181	198.016
	5676.01	2355.92		357.007	495.591
	5414.04	1757.65		631.944	232.014
	2238.23	5326.56		653.804	448.307
	3482.51	3778.11		215.306	210.874
	1747.11	2709.12		188.716	268.15
	839.514	815.076		63.5384	115.507
	3802.77	1036.33		705.525	136.955
	2193.66	3499.5		333.394	314.739
	1852.94	3168.77		145.753	166.793
	1193.95	2351.63		98.7502	128.039
	3194.97	3228.62		482.18	242.635
	2008.16	2057.9		392.423	114.948
	1644.65	3181.53		162.023	938.803
	1309.97	2794.89		60.3186	695.942
	1335.43	6436.77		168.868	428.371
	2463.21	2872.13		124.732	953.591
22	2145.14	5629.45		4233.77	4162.45		Icf.fdi.before	Icf.fdi.after		Icf.adm.before	Icf.adm.after		Icf.fdi.before	Icf.fdi.after		Icf.adm.before	Icf.adm.after
	3120.8	1411.15		2568.77	3250.39		1941.07	3134.08		2588.35	2395.47		1814.93	3134.08		2588.35	2286.05
	1378.75	1508.55		1798.95	782.8		2533.18	2931.91		1791.2	2329.53		2193.9	2931.91		1791.2	2059.84
	3333.35	1288.04		3407.43	1237.19		4474.24	6065.99		4379.55	4725		4008.83	6065.99		4379.55	4345.89
	722.438	1438.68		1087.38	2196.22		-592.108	202.174		797.151	65.9398		-378.973	202.174		797.151	226.213
	857.134	1567.54		3075.15	1675.58
	1618.63	1395.62		2724.37	1618.7
	1193.79	2215.77		1887.26	1594.7
	877.924	2928.62		2841.65	1562.09
	1746.04	3405.41		2798.57	1712.67
	617.78	2069.2		2196.9	2116.95
	841.275	4684.37		1269.35	2191.98
	1115.49	1784.91		2078.94	3717.02
	1254.36	4125.69		3729.24	3879.62
	2667.4	4874.32		3702.3	3195.09
	807.64	2920.44		2507.97	1366.49
	3691.54	2084.29		2405.05	3522.35
	771.214	2799.49		1843.23	1262.67
	1226	4718.17		2426.12	1064.61
	1339.57	1928.56		1592.86	2294.1
	1263.38	4090.32		3022.05	4060.37
	2352.16	5222.23		2180.45	3657.08
	4041.9	4576.53		3471.46	2423.06
	1522.32	3506.51		4237.85	1807.8
	1092.83	3656.62		2768.41	994.935
	5346.83	5390.62		2240.01	2566.14
	3990.01	1537.14		3587.64	5349.78
	3414.22	4996.13		790.725	1810.32
23	2031.97	3532.53		1500.6	698.932		Icf.fdi.before	Icf.fdi.after		Icf.adm.before	Icf.adm.after		Icf.fdi.before	Icf.fdi.after		Icf.adm.before	Icf.adm.after
	3056.29	2221.57		873.903	1457.11		2166.12	3057.27		1201.42	1524.77		2093.08	3057.24		1136.8	1524.77
	2783.18	1987.75		2946.41	1095.61		1863.6	1652.38		1411.33	1139.18		1728.05	1414.17		1258.03	1139.18
	2092.95	2858.83		1601.24	654.621		4029.72	4709.65		2612.75	2663.95		3821.13	4471.41		2394.83	2663.95
	1181.96	3655.58		186.998	1066.56		302.514	1404.89		-209.905	385.595		365.026	1643.07		-121.239	385.595
	2221.4	3272.46		767.102	1039.4
	2174.75	2664.08		779.194	1473.73
	1169.29	1335.71		167.536	1472.5
	1350	3538.94		469.076	1489.93
	830.069	4065.07		894.107	1181.94
	984.494	3876.87		1774.83	1089.49
	1533.11	3233.81		1369.4	1302.8
	2268.14	4779.73		1382.63	2253.45
	1134.7	4460.07		696.1	1565.07
	1895.24	2581.04		1061.05	2221.7
	1712.99	2544.72		1328.69	730.762
	2703.32	2185.26		1233.15	843.71
	2146.84	2864.28		342.104	1836.64
	1478.79	2574.43		728.339	2588.12
	1499.88	3067.13		432.797	2471.76
	3361.72	2133.21		1910.88	1781
	1023.78	3412.93		436.385	2164.87
	3878.75	2673.99		1865.97	1365.66
	2979.23	2287.73		2483.76	1460.83
	3119.6	4352.45		1142.83	2435.22
	4138.1	3952.05		2326.57	1156.36
	2202.65	2712.19		1218.88	2309.06
	3698.09	2779.16		1719.36	1486.78
24	5120.57	5602.41		603.321	834.45		Icf.fdi.before	Icf.fdi.after		Icf.adm.before	Icf.adm.after		Icf.fdi.before	Icf.fdi.after		Icf.adm.before	Icf.adm.after
	2772.58	2954.65		1448.02	1354.14		3484	3104.96		723.729	717.874		3367.44	2946.82		668.615	634.502
	4080.51	384.101		1164.07	72.808		3006.14	4156.03		700.844	1157.5		2793.61	3876.65		591.806	763.463
	2964.05	478.186		400.33	139.682		6490.14	7260.99		1424.57	1875.37		6161.05	6823.47		1260.42	1397.96
	6631.13	1216.57		829.493	100.781		477.858	-1051.07		22.8852	-439.623		573.827	-929.826		76.8085	-128.962
	5877.91	1428.53		631.789	230.321
	4083.15	5653.14		1247.08	730.052
	4450	1979.34		788.193	460.37
	1718.78	1715.56		594.715	448.022
	4706.41	3119.94		954.186	870.239
	2884.33	2821.71		604.146	788.453
	3234.98	6264.19		1132.07	2968.93
	1639.67	4329.62		554.718	1135.1
	5306.62	1356.96		637.128	175.789
	4196.71	1362.25		665.561	806.401
	5144.75	704.215		1080.57	510.163
	1295.9	4909.4		342.382	1294.17
	1285.12	6635.75		237.766	780.759
	3498.01	3269.61		898.321	505.811
	1959.69	4249.81		299.187	612.837
	880.83	3188.49		166.325	734.472
	3412.13	1529.07		809.885	425.565
	2490.19	2071.18		616.958	458.099
	1944.01	7374.66		352.543	1073.74
	3096.91	3537.32		697.788	894.58
	3459.59	1999.47		443.018	280.864
	4737.77	6239.39		1497.7	1258.42
	4679.7	563.361		567.152	155.452
26	2603.58	1650.44		1321.87	966.826		Icf.fdi.before	Icf.fdi.after		Icf.adm.before	Icf.adm.after		Icf.fdi.before	Icf.fdi.after		Icf.adm.before	Icf.adm.after
	2593.58	1897.85		1760.42	1020.33		1788.32	1649.7		1402.31	1431.67		1753.37	1624.68		1330.58	1397
	1573.63	820.444		1139.01	1014.56		877.068	634.451		743.879	858.957		810.455	587.543		536.564	791.455
	1022.1	1916.39		973.753	1528.1		2665.38	2284.15		2146.18	2290.62		2563.83	2212.22		1867.15	2188.45
	1567.27	2038.1		1592.49	1837.3		911.248	1015.25		658.427	572.708		942.92	1037.14		794.02	605.543
	1357.42	1914.47		1153.37	1662.86
	1501.46	1313.3		1290.08	1013.31
	1139.28	1175.81		1171.03	2037.52
	1412.21	2325.21		1002.79	1489.69
	1724.91	1564.94		1570.23	1854.26
	1798.29	1870.88		1794.09	1774.41
	1449.7	1865.87		2512.65	1257.7
	1701.11	1599.03		1231.58	1383.89
	1533.01	1751.27		1321.73	960.783
	2731.72	1531.01		1517.21	1451.99
	2082	1734.44		1226.87	1533.98
	1513.77	1397.99		1273.39	2066.43
	1388.04	1540.5		1103.34	1604.99
	1534.02	1571.96		1013.64	1686.32
	2330.47	1625.35		1612	786.606
	2098.41	1558.11		1914.17	1110.52
	2191.13	2012.05		1476.59	1525.59
	1918.78	2173.33		1414.55	786.291
	2271.71	1539.81		2156.73	1257.73
	1619.66	1580.2		990.934	2367.69
	1615.18	1596.36		1169.93	1855.62
	1822.72	1349.84		1543.16	694.859
	1977.68	1276.56		1016.94	1556.48
32	194.196	615.189		56.8103	132.075		Icf.fdi.before	Icf.fdi.after		Icf.adm.before	Icf.adm.after		Icf.fdi.before	Icf.fdi.after		Icf.adm.before	Icf.adm.after
	167.652	507.264		132.045	180.265		456.285	563.833		168.898	324.883		437.246	563.833		156.109	243.684
	559.752	652.091		173.754	176.531		421.973	398.841		181.076	636.635		408.557	485.873		#REF!	#REF!
	404.919	621.517		133.704	121.617		878.258	962.674		349.974	961.518		845.803	1049.71		#REF!	#REF!
	617.326	891.734		188.327	343.281		34.3117	164.992		-12.1774	-311.752		28.6891	77.9591		#REF!	#REF!
	137.601	730.084		90.3024	235.039
	693.299	585.258		236.254	153.561
	492.419	712.156		183.889	164.991
	334.862	804.531		128.546	1151.04
	790.359	377.68		158.369	95.7568
	456.934	517.852		96.9803	233.317
	970.336	664.231		331.861	204.838
	726.31	590.404		130.431	259.74
	352.068	370.102		183.012	196.013
	792.092	609.062		122.215	127.09
	412.777	329.367		263.524	376.038
	359.752	393.66		172.793	311.588
	617.209	543.825		243.117	227.824
	499.239	932.581		163.758	280.532
	355.15	300.138		113.764	249.076
	256.396	837.24		95.7491	435.139
	307.25	456.861		90.3491	286.876
	373.495	827.279		104.993	440.668
	331.459	240.569		106.401	1609.88
	105.797	436.32		162.131	274.928
	442.106	626.416		152.943	389.6
	487.274	145.679		198.917	275.836
	537.946	468.221		514.208	163.578
33	1786.97	1306.79		1528.12	1425.45		Icf.fdi.before	Icf.fdi.after		Icf.adm.before	Icf.adm.after		Icf.fdi.before	Icf.fdi.after		Icf.adm.before	Icf.adm.after
	2138.6	519.465		948.256	395.156		1457.31	2191.24		985.443	1393.77		1483.33	2193.93		954.452	1423.34
	305.664	496.168		349.204	1103.41		2358.9	3493.63		1169.17	2131.59		2389.77	3560.06		1146.2	2148.65
	539.04	2355.37		1283.04	1629.59		3816.21	5684.87		2154.62	3525.36		3873.09	5753.99		2100.65	3572
	402.686	500.096		1386.88	194.557		-901.592	-1302.38		-183.732	-737.814		-906.44	-1366.13		-191.749	-725.308
	473.941	342.785		404.533	1067.64
	505.913	1102.22		736.191	394.25
	1410.01	2231.28		776.712	1166.63
	3443.55	2118.65		1450.46	934.577
	5622.5	4712.16		2130.35	1405.26
	2912.06	2523.11		1864.82	4008.49
	3226.33	5275.43		1791.19	3825.22
	1506.57	3971.29		1028.95	3496.02
	1176.38	470.055		630.17	514.077
	780.905	1403.97		496.163	616.459
	605.121	2080.41		360.931	915.78
	1693.56	2002.68		847.538	2713.51
	830.071	1993.95		450.451	746.482
	1873.48	1735.22		992.553	940.442
	1402.55	1640.37		1004.35	1053.04
	679.061	266.305		250.482	396.228
	1210.22	451.421		422.092	366.923
	1251.65	1928.6		1645.99	1331.42
		6522.45			2134.65
	801.335	1990.23		469.325	595.336
	829.999	1620.36		403.651	889.077
	992.741	3389.65		2217.72	2474.77
	946.489	6404.35		736.833	2291.2
34	1313.27	3161.18		1896.39	3051.82		Icf.fdi.before	Icf.fdi.after		Icf.adm.before	Icf.adm.after		Icf.fdi.before	Icf.fdi.after		Icf.adm.before	Icf.adm.after
	1498.94	1701.7		2362.94	2268.42		1060.67	2858.18		1547.41	2883.2		949.757	2858.18		1413.04	2512.88
	614.155	1463.86		316.537	1043.29		1413.04	2782.68		2352.36	3623.68		801.65	3057.77		#REF!	#REF!
	892.064	1229.35		1033.01	824.585		2473.71	5640.86		3899.77	6506.88		1751.41	5915.95		#REF!	#REF!
	559.086	1295		732.275	1031.26		-352.365	75.5007		-804.948	-740.482		148.107	-199.593		#REF!	#REF!
	801.215	1220.37		758.496	2294.65
	358.424	1127.24		198.927	2461.51
	984.674	1128.04		2145.51	2060.24
	511.05	1543.39		566.096	2195.23
	1113.76	1452.32		2249.49	1590.53
	1312.02	3361.57		1489.15	3405.09
	1310.76	3649.91		1910.45	5816.82
	459.842	5587.69		659.454	4329.02
	504.963	5366.52		1001.06	8155.1
	4055.37	4668.54		5175.26	2573.04
	1605.64	4191.11		2241.84	2967.86
	1845.6	2014.31		3746.28	4926.13
	1570.08	3764.44		3186.1	3578.57
	803.771	2934		525.031	1039.6
	584.82	2938.79		466.726	3474.06
	945.975	991.16		1217.5	955.898
	1003.25	4004.22		393.358	7239.62
	623.827	2600.71		342.521	2301.59
	840.254	4443.66		2450.81	3139.24
	549.831	4370.77		516.839	2416.93
	731.524	3367.63		1777.32	2146.14
	1166	3200.27		1807.51	1677.7
	1138.64	3251.23		2160.57	1765.68
35	6006.33	2882.37		1926.9	3598.1		Icf.fdi.before	Icf.fdi.after		Icf.adm.before	Icf.adm.after		Icf.fdi.before	Icf.fdi.after		Icf.adm.before	Icf.adm.after
	4006.07	2330.97		3850.11	2774.3		4606.24	6061.57		3465.93	6778.98		4606.24	6061.57		3295.13	6778.98
	1418.64	4469.45		1197.61	2610.75		3984.86	4251.2		2802.13	4109.28		3919.25	5259.89		#REF!	#REF!
	1784.74	2102.71		1658.88	3203.14		8591.09	10312.8		6268.07	10888.3		8525.49	11321.5		#REF!	#REF!
	3731.92	7039.68		3231.35	5979.53		621.38	1810.37		663.801	2669.69		686.984	801.671		#REF!	#REF!
	1084.2	6169.33		2252.43	6320.94
	4575.65	5552.91		2594.57	5790.77
	7770.49	5372.92		2586.65	4076.27
	5235.89	5454.83		2583.84	6479.64
	6549.63	6779.61		2719.58	8688.98
	6372.97	7199.16		2794.33	7866.84
	7019.14	7232.23		4891.27	8799.75
	7276.69	6997.46		3318.23	6632.38
	4256.66	9809.68		3029.7	6167.57
	1945.76	5907.65		2831.43	9508.48
	3844.62	7167.62		5898.33	9698.26
	5422.86	7500.84		4376.73	9565.76
	5783.95	7897.18		3434.59	9333.09
	2945.09	10012.4		4126.29	8711.91
	7872.79	9770.78		4023.94	6871.72
	5871.69	4861.08		3250.39	7223.89
	5290.81	4756.39		3095.96	7686.43
	2674.82	4273.67		2990.71	6825.8
	4894.63	3995.18		3796.29	7012.91
	2697.14	5770.33		3090.27	8719.89
	2997.76	4223.23		3692.13	6257.6
	2842.11	5185.41		5725.92	6700.03
	6801.56	9008.75		8077.71	6706.65
36	11428.5	4485.79		1287.71	502.665		Icf.fdi.before	Icf.fdi.after		Icf.adm.before	Icf.adm.after		Icf.fdi.before	Icf.fdi.after		Icf.adm.before	Icf.adm.after
	6049.54	2240.67		707.955	512.065		7383.13	8169.15		855.59	1082.34		6943.74	8169.15		828.852	960.657
	5071.52	9071.53		620.568	1106		5159.45	6245.2		554.499	1506.12		5223.66	8818.92		#REF!	#REF!
	4793.31	6358.06		560.987	1058.88		12542.6	14414.3		1410.09	2588.45		12167.4	16988.1		#REF!	#REF!
	7692.35	4932.46		1349.61	781.945		2223.67	1923.94		301.091	-423.778		1720.09	-649.772		#REF!	#REF!
	5967.57	11887.7		902.017	2179.51
	5335.37	4237.02		873.39	867.936
	5959.94	8008.93		1080.27	571.866
	7991.95	2532.36		585.539	312.329
	9695.88	4546.86		1039.04	367.642
	13105	13622.3		873.448	4367.72
	8490.49	8113.33		885.886	996.594
	8043.9	11245.8		1577.5	987.118
	6707.01	4379.43		868.537	962.78
	8879.49	8766.9		671.984	626.997
	9697.03	8509.74		605.846	505.823
	6668.97	11667.6		750.269	1206.56
	3169.6	7449.38		593.09	937.731
	6489.9	7801.77		895.83	801.601
	7825.27	10180.3		983.378	1445.65
	3736.33	7297.04		630.072	1085.6
	13085.3	11661.4		986.745	959.848
	9524.04	12242		1004.13	1088.47
	4442.46	8476.89		489.232	1056.95
	4308.11	10794.6		519.389	1367.63
	5973.32	11839.6		529.771	1557.01
	7408.31	9740.96		828.217	1110.49
	9187.15	6645.72		1256.09	980.066
37	1689.75	1872.8		384.422	611.303		Icf.fdi.before	Icf.fdi.after		Icf.adm.before	Icf.adm.after		Icf.fdi.before	Icf.fdi.after		Icf.adm.before	Icf.adm.after
	3324.55	1807.2		647.969	407.237		2028.73	1719.28		593.457	550.008		2028.73	1567.25		528.687	473.89
	853.421	1708.62		173.041	307.264		1579.61	1352.47		652.238	706.101		1553.28	1420.67		#REF!	#REF!
	2154.62	1481.86		557.871	323.941		3608.34	3071.75		1245.69	1256.11		3582.01	2987.92		#REF!	#REF!
	2301.7	1685.47		423.935	612.705		449.114	366.815		-58.7802	-156.093		475.446	146.582		#REF!	#REF!
	3163.66	1507.52		693.271	392.725
	1332.81	935.408		445.213	362.434
	2607.66	4183.5		719.367	626.759
	1306.69	1343		313.195	293.052
	1694.13	1580		491.263	381.293
	2469.4	1585.21		775.017	318.462
	1766.55	1934.15		853.664	325.919
	2695.51	2590.08		1302.44	495.725
	1853.15	1583.99		1102.78	522.125
	3086.36	1720.07		473.688	452.164
	2632.77	1733.77		618.95	337.096
	2127.72	845.864		480.403	110.944
	1475.64	1505.07		726.263	304.842
	2890.74	1772.08		644.156	802.133
	3184.11	857.375		738.085	220.642
	988.384	1385.23		317.086	639.981
	1866.9	1892.9		1568.5	531.478
	2149.83	1760.63		478.234	1053.64
	595.379	3207.95		271.206	1026.36
	1520.41	1112.55		330.7	388.976
	2259.42	1429.83		700.963	471.956
	2395.72	1790.34		234.101	1528.23
	417.38	1327.53		151.02	1550.85
38	2861.25	2212.45		3919.97	2848.35		Icf.fdi.before	Icf.fdi.after		Icf.adm.before	Icf.adm.after		Icf.fdi.before	Icf.fdi.after		Icf.adm.before	Icf.adm.after
	2699.99	1493.04		3589.05	1697.11		2332.97	1823.15		3169.87	2647.36		2212.75	1747.54		3169.87	2578.86
	2295.37	1234.11		2138.32	2016.78		1227.63	1307.87		1683.94	1836.16		1230.57	1861.73		#REF!	#REF!
	1895.45	1401.92		4769.08	1602.25		3560.6	3131.03		4853.81	4483.52		3443.32	3609.27		#REF!	#REF!
	1653.81	1295.83		2394.42	3707.22		1105.34	515.279		1485.93	811.198		982.187	-114.188		#REF!	#REF!
	2486.96	865.228		2968.26	2630.68
	2452.26	2324.54		3064.81	3205.82
	1540.84	1728.68		2311.82	1529.79
	1309.75	1385.59		1574.59	2497.49
	2173.16	1760.97		3087.51	1441.04
	1871.58	1498.4		3571.59	2298.76
	2317.03	2885.85		2532.46	3255.87
	2443.03	1591.27		4124.28	3586.77
	1863.92	1111.94		2510.47	2013.06
	1769	1807.26		2291.41	2613.95
	1666.53	1139.94		4397.51	1156.05
	2116.32	1984.07		2545.59	3290.87
	2403.58	1462.08		4267.65	4024.42
	2144.11	1414.62		2889.46	1951.21
	2622.73	1802.06		3866.51	2120.62
	2455.3	2534.15		2378.12	1472.64
	2062.52	2468.37		3926.9	3414.8
	3982.87	2200.09		2620.14	3316.89
	2646.84	3864.65		3489.24	4496.81
	3808.68	2426.76		4544.6	3828.41
	3253.41	2288.07		3696.69	3458.74
	2114.17	1885.14		2927.51	3028.1
	2412.72	981.209		2358.36	1621.61
39	6559.47	3583.85		895.161	865.419		Icf.fdi.before	Icf.fdi.after		Icf.adm.before	Icf.adm.after		Icf.fdi.before	Icf.fdi.after		Icf.adm.before	Icf.adm.after
	10453.6	3854.47		2354.95	925.033		7761.96	6047.68		1708.17	1243.33		7761.96	6047.68		1708.17	1178.71
	11341	4944.16		2682.96	1057.4		3791.39	3686.37		989.324	1094.66		3604.22	5144.76		#REF!	#REF!
	9164.65	2480.74		1465.15	924.364		11553.4	9734.05		2697.49	2337.98		11366.2	11192.4		#REF!	#REF!
	8795.5	4972.49		1738.44	584.028		3970.57	2361.3		718.844	148.668		4157.75	902.912		#REF!	#REF!
	7277.41	5016.54		1999.96	561.632
	9914.76	5458.84		1858.08	1374.38
	8493.21	8751.78		1648.35	1597.16
	9519.26	7961.86		1772.5	1549.11
	9638.34	3659.69		2221.18	832.354
	9195.39	6522.27		1223.33	1482.15
	7599.17	7653.88		1260.24	1224.67
	7781.86	7965.36		1277.02	1011.3
	9233.17	6660.09		2600.74	1210.68
	4277.46	6630.85		1917.31	2273.91
	4562.4	5989.04		1402.3	897.837
	6571.78	8365.67		1276.5	1516.4
	8945.47	3864.19		2138.84	1090.56
	5585.06	7450.58		869.066	1976.5
	6357.41	8988.58		1782.24	1962.23
	4113.3	6919.3		974.552	911.838
	5603.38	6439.42		1240.1	714.645
	9563.63	3674.86		1906.95	948.121
	7379.83	3602.68		1645.64	750.037
	6164.97	8285.89		1322.26	1098.98
	8221.32	5699.62		1945.38	1536.33
	7318.31	7389.05		2168.99	2988.02
	7703.83	6549.17		2240.54	948.006
40	3390.82	4123.28		2204.42	1569.23		Icf.fdi.before	Icf.fdi.after		Icf.adm.before	Icf.adm.after		Icf.fdi.before	Icf.fdi.after		Icf.adm.before	Icf.adm.after
	2697.55	7515.85		1828.39	3694.31		4022.97	5049.13		2779.63	3054.57		4136.02	4934.63		2670.61	2943.93
	4472.58	4551.51		2572.63	2533.9		2516.09	3005.13		2074.42	2026.3		2351.11	3744.83		#REF!	#REF!
	3814.36	4810.05		3077	1969.92		6539.05	8054.26		4854.05	5080.87		6487.13	8679.46		#REF!	#REF!
	2584.51	6191.01		878.834	2835.48		1506.88	2044		705.211	1028.28		1784.91	1189.8		#REF!	#REF!
	4389.3	5041.94		3440.2	2790.88
	3058.7	4533.39		2965.05	1502.94
	3703.61	4955.87		3322.19	2794.79
	5453.71	3691.27		3768.9	1413.14
	4382.91	3920.63		5723.28	3239.5
	4738.45	6985.8		2682.17	3464.38
	3149.69	2650.95		2176.98	3571.72
	4828.03	2389.93		2322.26	2676.77
	4156.64	7869.66		3462.19	6042
	6584.03	6714.03		2639.76	4841.99
	5074	6101.74		3236.6	2250.39
	1283.86	3272.31		1366.71	2118.55
	4699.49	3732.66		1786.52	3872.33
	5333.13	6383.29		2338.71	2759.8
	3614.26	8140.72		2252.64	3182.63
	1374.7	4746.9		1225.1	3788.42
	4991.53	4140.06		3299.67	2511.41
	4064.51	4054.79		2863.15	3184.31
	6238.17	4880.57		2838.66	4201.74
	4476.3	5516.77		4409.53	2683.23
	4103.8	5993.37		4384.48	4065.14
	3361.71	4190.86		1798.35	3020.8
	2622.73	4276.49		2965.3	2948.34

## Sheet: Before exclusion
	Icf.fdi.before	Icf.fdi.after	Icf.adm.before	Icf.adm.after
1	2972.15	4879.57	5448.47	6234.08
2	997.713	953.058	987.461	942.488
3	2356.03	3341.61	1309.14	1653.5
4	4220.77	4485.89	2659.1	3549.55
5	1604.61	2496.59	649.617	605.987
7	1073.12	1118.32	275.951	241.063
8	634.835	1183.08	248.949	263.155
9	6251.11	4334.08	2909.02	3491.06
10	4422.16	3271.32	1710.08	1187.75
11	2900.38	2610.25	2588.56	2367.63
12	3613.6	3443.43	1120.37	1190.72
13	7956.71	10489.7	2888.11	2836.95
18	1633.28	3217.44	662.7	1419.04
19	3794.55	3289.29	1467.3	983.901
20	4396.93	2947.85	1341.79	1630.24
21	2505.09	2912.54	302.884	364.805
22	1941.07	3134.08	2588.35	2395.47
23	2166.12	3057.27	1201.42	1524.77
24	3484	3104.96	723.729	717.874
26	1788.32	1649.7	1402.31	1431.67
32	456.285	563.833	168.898	324.883
33	1457.31	2191.24	985.443	1393.77
34	1060.67	2858.18	1547.41	2883.2
35	4606.24	6061.57	3465.93	6778.98
36	7383.13	8169.15	855.59	1082.34
37	2028.73	1719.28	593.457	550.008
38	2332.97	1823.15	3169.87	2647.36
39	7761.96	6047.68	1708.17	1243.33
40	4022.97	5049.13	2779.63	3054.57
	3166.3	3462.18	1646.89	1896.21

## Sheet: After exclusion
	Icf.fdi.before	Icf.fdi.after	Icf.adm.before	Icf.adm.after
1	2746.36	4879.57	5710.64	5974.04
2	927.13	824.548	945.307	883.503
3	2125.68	3230.65	1156.36	1653.5
4	4220.77	4485.89	2650.41	3636.32
5	1495.24	2375.18	590.299	535.219
7	930.847	1010.12	222.02	239.656
8	529.104	912.528	149.713	230.565
9	6593.15	5530.4	2792.22	3793.59
10	4533.9	3058.11	1633.66	1145.53
11	2772.32	2533.77	2497.95	2241.17
12	3712.66	3348.3	947.876	1043.11
13	8189.54	10982.1	2812.73	2584.69
18	1586.58	3310.36	640.318	1347.48
19	3696.51	3221.99	1467.3	895.583
20	4232.7	2416.91	1285.02	1566.69
21	2377.75	2643.12	302.884	320.083
22	1814.93	3134.08	2588.35	2286.05
23	2093.08	3057.24	1136.8	1524.77
24	3367.44	2946.82	668.615	634.502
26	1753.37	1624.68	1330.58	1397
32	437.246	563.833	156.109	243.684
33	1483.33	2193.93	954.452	1423.34
34	949.757	2858.18	1413.04	2512.88
35	4606.24	6061.57	3295.13	6778.98
36	6943.74	8169.15	828.852	960.657
37	2028.73	1567.25	528.687	473.89
38	2212.75	1747.54	3169.87	2578.86
39	7761.96	6047.68	1708.17	1178.71
40	4136.02	4934.63	2670.61	2943.93
	3112.37	3436.9	1594.97	1828.55

## Sheet: Normalization
before exclusion		Icf.fdi.before	Icf.fdi.after	Icf.adm.before	Icf.adm.after		black.fdi.before	black.adm.before		normalized	Icf.fdi.before	Icf.fdi.after	Icf.adm.before	Icf.adm.after
	1	2972.15	4879.57	5448.47	6234.08		2489.92	786.812			119.367	195.973	692.474	792.322
	2	997.713	953.058	987.461	942.488		1589.93	1048.63			62.7522	59.9436	94.1668	89.878
	3	2356.03	3341.61	1309.14	1653.5		1859.39	701.504			126.71	179.715	186.618	235.708
	4	4220.77	4485.89	2659.1	3549.55		2547.03	1196.08			165.714	176.123	222.318	296.765
	5	1604.61	2496.59	649.617	605.987		1841.47	723.756			87.1374	135.576	89.7563	83.7281
	7	1073.12	1118.32	275.951	241.063		865.1	190.116			124.046	129.27	145.149	126.798
	8	634.835	1183.08	248.949	263.155		1253.91	172.635			50.6286	94.3516	144.205	152.434
	9	6251.11	4334.08	2909.02	3491.06		3223.47	1186.45			193.925	134.454	245.187	294.244
	10	4422.16	3271.32	1710.08	1187.75		2938.15	1022.74			150.509	111.339	167.205	116.134
	11	2900.38	2610.25	2588.56	2367.63		2596.09	945.019			111.721	100.545	273.916	250.538
	12	3613.6	3443.43	1120.37	1190.72		3587.36	1091.34			100.732	95.9879	102.659	109.106
	13	7956.71	10489.7	2888.11	2836.95		7646.57	2176.66			104.056	137.181	132.685	130.335
	18	1633.28	3217.44	662.7	1419.04		1468.1	530.217			111.251	219.156	124.986	267.635
	19	3794.55	3289.29	1467.3	983.901		2841.39	863.829			133.545	115.763	169.86	113.9
	20	4396.93	2947.85	1341.79	1630.24		2013.85	1073.22			218.335	146.379	125.025	151.902
	21	2505.09	2912.54	302.884	364.805		2050.08	191.139			122.195	142.07	158.462	190.858
	22	1941.07	3134.08	2588.35	2395.47		2711.52	2466.7			71.586	115.584	104.932	97.1125
	23	2166.12	3057.27	1201.42	1524.77		1846.24	460.644			117.326	165.595	260.814	331.008
	24	3484	3104.96	723.729	717.874		2600.2	546.157			133.99	119.412	132.513	131.441
	26	1788.32	1649.7	1402.31	1431.67		1667.35	709.28			107.255	98.9412	197.708	201.848
	32	456.285	563.833	168.898	324.883		330.938	152.947			137.876	170.374	110.429	212.415
	33	1457.31	2191.24	985.443	1393.77		573.637	301.671			254.047	381.991	326.662	462.018
	34	1060.67	2858.18	1547.41	2883.2		1192.86	954.449			88.9185	239.608	162.126	302.08
	35	4606.24	6061.57	3465.93	6778.98		3447.39	1671.94			133.615	175.831	207.3	405.455
	36	7383.13	8169.15	855.59	1082.34		5092.49	864.973			144.981	160.415	98.9152	125.13
	37	2028.73	1719.28	593.457	550.008		1828.41	338.899			110.956	94.0317	175.113	162.293
	38	2332.97	1823.15	3169.87	2647.36		1956.51	1475.08			119.241	93.1838	214.894	179.472
	39	7761.96	6047.68	1708.17	1243.33		4809.36	1185.3			161.393	125.748	144.113	104.896
	40	4022.97	5049.13	2779.63	3054.57		3978.88	2144.74			101.108	126.898	129.602	142.421
		3166.3	3462.18	1646.89	1896.21		2511.99	936.998		aver.	126.376	146.257	184.131	215.858
										2st.dev.	84.765	119.715	224.019	289.382
										av.+2st.dev.	211.141	265.972	408.15	505.24
										av.-2st.dev.	41.6114	26.5417	-39.8886	-73.5242
after exclusion		Icf.fdi.before	Icf.fdi.after	Icf.adm.before	Icf.adm.after		black.fdi.before	black.adm.before		normalized	Icf.fdi.before	Icf.fdi.after	Icf.adm.before	Icf.adm.after
	1	2746.36	4879.57	5710.64	5974.04		2394.29	749.87			114.704	203.8	761.552	796.677
	2	927.13	824.548	945.307	883.503		1588.27	1061.08			58.3734	51.9147	89.0891	83.2645
	3	2125.68	3230.65	1156.36	1653.5		1859.39	586.983			114.321	173.748	197.001	281.695
	4	4220.77	4485.89	2650.41	3636.32		2547.03	1140.61			165.714	176.123	232.368	318.804
	5	1495.24	2375.18	590.299	535.219		1664.32	686.304			89.8409	142.712	86.0113	77.9858
	7	930.847	1010.12	222.02	239.656		834.549	189.782			111.539	121.038	116.987	126.28
	8	529.104	912.528	149.713	230.565		1253.91	172.635			42.1964	72.7748	86.7224	133.556
	9	6593.15	5530.4	2792.22	3793.59		2802.05	1005.81			235.297	197.37	277.608	377.167
	10	4533.9	3058.11	1633.66	1145.53		3034.48	928.058			149.413	100.779	176.03	123.433
	11	2772.32	2533.77	2497.95	2241.17		2496.81	828.257			111.035	101.481	301.592	270.589
	12	3712.66	3348.3	947.876	1043.11		3691.52	983.585			100.573	90.7023	96.3695	106.052
	13	8189.54	10982.1	2812.73	2584.69		7909.91	2176.66			103.535	138.84	129.222	118.746
	18	1586.58	3310.36	640.318	1347.48		1394.42	480.712			113.781	237.401	133.202	280.308
	19	3696.51	3221.99	1467.3	895.583		2948.15	863.829			125.384	109.288	169.86	103.676
	20	4232.7	2416.91	1285.02	1566.69		2013.85	951.092			210.18	120.015	135.11	164.725
	21	2377.75	2643.12	302.884	320.083		1971.97	161.138			120.578	134.035	187.966	198.639
	22	1814.93	3134.08	2588.35	2286.05		2568.58	2466.7			70.6588	122.016	104.932	92.6767
	23	2093.08	3057.24	1136.8	1524.77		1846.24	400.872			113.37	165.593	283.581	380.364
	24	3367.44	2946.82	668.615	634.502		2451.11	546.157			137.384	120.224	122.422	116.176
	26	1753.37	1624.68	1330.58	1397		1667.35	652.853			105.159	97.4406	203.811	213.983
	32	437.246	563.833	156.109	243.684		298.665	129.702			146.4	188.784	120.36	187.88
	33	1483.33	2193.93	954.452	1423.34		498.683	236.961			297.449	439.946	402.788	600.666
	34	949.757	2858.18	1413.04	2512.88		1102.37	910.925			86.1559	259.276	155.122	275.86
	35	4606.24	6061.57	3295.13	6778.98		3447.39	1441.28			133.615	175.831	228.625	470.344
	36	6943.74	8169.15	828.852	960.657		4949.29	833.061			140.298	165.057	99.4948	115.317
	37	2028.73	1567.25	528.687	473.89		1828.41	313.743			110.956	85.7166	168.509	151.044
	38	2212.75	1747.54	3169.87	2578.86		1903.36	1408.91			116.255	91.8133	224.987	183.039
	39	7761.96	6047.68	1708.17	1178.71		4809.36	1087.25			161.393	125.748	157.108	108.411
	40	4136.02	4934.63	2670.61	2943.93		3978.88	2144.74			103.949	124.02	124.519	137.262
		3112.37	3436.9	1594.97	1828.55		2474.3	880.675		aver.	127.224	149.431	192.171	227.401
										2st.dev.	100.723	145.547	260.937	328.216
										av.+2st.dev.	227.948	294.978	453.108	555.616
										av.-2st.dev.	26.5012	3.88328	-68.7667	-100.815
