# Supplementary material for: GABAergic and glutamatergic mechanisms of cortical excitability shape motor resonance during action observation as measured by transcranial magnetic stimulation
Source: Front Hum Neurosci. 2026 Mar 23;20:1746409. doi: 10.3389/fnhum.2026.1746409 (PMC13050837; doi:10.3389/fnhum.2026.1746409)
Supplement: Supplementary file 5 [file Table_4.xlsx]

## Sheet: Subjets Raw Data
participant	sici.fdi.before	sici.fdi.after		sici.adm.before	sici.adm.after
1	1444	6685.49		566.721	623.282								sici.fdi.before	sici.fdi.after		sici.adm.before	sici.adm.after
	351.614	2277.57		408.078	173.796		sici.fdi.before	sici.fdi.after		sici.adm.before	sici.adm.after		1181.31	1857.92		798.82	1294.68
	217.903	4299.87		495.423	956.218		1181.31	2030.33		849.655	1336.11
	150.006	1963.92		252.504	1205.2		2004.66	2815.97		1116.53	1026.03
	353.9	3135.38		593.33	953.447		3185.97	4846.3		1966.18	2362.14
	2634.35	4679.36		566.536	1374.03		-823.348	-785.637		-266.87	310.075
	348.008	2352.23		196.02	1609.75
	2849.94	2217.5		1132.83	1473.52
	1551.79	2669.94		242.451	1564.17
	2947.61	1544.6		572.409	862.931
	1442.16	3229.23		793.848	1169.51
	1242.38	1320.42		208.597	538.439
	963.504	873.12		462.757	839.457
	817.22	1822.91		366.187	1266.21
	2906.72	1710		589.759	2454.65
	1419.38	1106.14		897.786	1735.47
	256.756	1209.67		972.126	1039.01
	190.783	744.106		613.467	1443
	179.676	832.688		294.978	1496.24
	2177.46	2608.97		1660.66	1753.99
	2951.69	620.704		1697.71	1077.81
	2102.32	1851.31		2222.2	1131.31
	277.655	2169.67		1611.81	2000.79
	267.996	529.291		1048.75	1615.84
	256.107	2145.99		1250.32	2303.01
	1179.72	828.142		1927.19	1916.62
	1485.38	759.561		1144.77	1535.37
	110.65	661.454		1001.13	1297.94
2	159.473	209.351		208.349	196.783								sici.fdi.before	sici.fdi.after		sici.adm.before	sici.adm.after
	484.778	659.443		204.574	314.967		sici.fdi.before	sici.fdi.after		sici.adm.before	sici.adm.after		328.633	314.436		293.913	217.689
	311.45	220.589		170.611	78.0338		370.515	341.778		293.913	233.079
	173.153	380.05		74.2702	172.072		619.962	436.396		380.288	285.039
		970.645			587.049		990.478	778.174		674.201	518.118
							-249.447	-94.6175		-86.3745	-51.9594
	159.236	182.552		165.213	63.106
		228.203			132.691
		439.57			133.238
	187.378	249.771		276.038	104.119
	73.5346	385.775		63.7469	327.712
	186.452	223.447		239.537	201.481
	79.0865	732.901		106.234	239.322
	74.4172	333.003		80.778	185.393
	633.784	284.153		488.835	421.04
	494.011	191.649		596.955	117.364
	222.841	143.745		194.733	115.809
	297.74	433.116		339.454	515.539
	204.21	125.972		401.829	128.691
	238.189	116.45		185.344	105.593
	415.55	142.354		638.002	123.207
	424.055	482.118		524.453	298.682
	148.2	587.312		116.963	392.818
	559.923	359.766		640.315	351.142
	1333.81			125.477
	796.668			238.276
	976.962	120.752		538.51	288.052
	257.464			435.425
3	381.191	900.855		115.294	457.978								sici.fdi.before	sici.fdi.after		sici.adm.before	sici.adm.after
	227.823	77.1637		99.9072	148.382		sici.fdi.before	sici.fdi.after		sici.adm.before	sici.adm.after		255.947	330.771		150.05	261.34
	535.806	128.597		330.395	218.798		303.009	362.862		182.142	278.412
		350.135			116.568		372.987	545.296		247.754	322.538
		308.848			131.757		675.995	908.158		429.896	600.949
	128.173	80.7438		133.234	119.71		-69.978	-182.434		-65.6118	-44.1261
	432.069	1229.31		472.322	739.337
		94.7625			184.494
	194.654	461.198		77.0912	367.934
		179.193			51.0403
	138.24	245.68		58.9589	98.2303
	259.81	429.176		78.9283	442.335
		238.252			120.939
	126.653	158.253		97.0061	344.108
	707.68	297.553		181.133	389.626
	452.847	102.644		194.844	224.354
	185.772	207.559		144.585	268.643
		559.396			414.014
	202.763	367.487		145.791	272.679
	164.954	597.95		154.928	184.569
		265.526			463.587
	698.379	240.508		299.372	370.876
	182.889	266.68		277.738	219.975
	389.949	774.619		77.1385	201.37
	163.453	349.455		84.5002	558.068
		118.336			98.6131
		669.78			267.604
	184.055	460.467		437.534	319.937
4	3725.02	2216.44		2123.28	1166.06								sici.fdi.before	sici.fdi.after		sici.adm.before	sici.adm.after
	3800.06	1986.4		1049.75	1148.3		sici.fdi.before	sici.fdi.after		sici.adm.before	sici.adm.after		2766.85	2460.68		874.32	1091.71
	3709.9	3482.05		1180.8	1063.84		2678.86	2460.68		918.926	1142.82
	4074.72	2121.98		1237.57	582.967		2337.11	2021.78		828.33	956.094
	3863.96	3669.64		534.877	916.764		5015.97	4482.45		1747.26	2098.91
	2401.87	3111.38		1165.92	1248.76		341.742	438.9		90.5965	186.726
	4729.44	4279.77		1100.04	1976.35
	2605.19	1450.52		972.538	1037.58
	3218.54	2555.04		1087.73	1343.11
	302.911	2920.87		135.128	1534.61
	2230.2	1459.69		559.78	489.145
	3520.48	3018.15		386.028	1774.72
	3665.44	931.948		766.28	967.014
	4678.22	2493.23		675.755	1151.97
	1105.47	2835.18		685.323	1290.5
	1715.85			1543.44
	2331.7	4134.47		1102.17	1250.82
	2726.4	1706.38		1033.02	343.037
	1800.82	1285.94		398.933	401.547
	1724.75	2061.5		689.986	1033.93
	1575.52	1029.77		836.391	703.098
	2805.05	866.855		1327.98	541.71
	764.236	3951.12		269.928	2471.78
	1553.06	1277.84		926.935	1435.12
	2914.71	2536.95		909.059	975.341
	3538.13	3753.91		1289.4	1414.33
	2597.99	2524.36		1044.05	1374.93
	1328.36	2776.89		697.838	1218.79
5	85.7895	159.058		129.33	111.634								sici.fdi.before	sici.fdi.after		sici.adm.before	sici.adm.after
	1442.31	90.1037		257.76	103.851		sici.fdi.before	sici.fdi.after		sici.adm.before	sici.adm.after		370.095	407.355		171.494	152.307
		76.8151			110.127		479.515	452.329		208.83	202.136
	1814.53	169.795		122.397	182.897		948.973	920.876		298.733	297.649
	185.151	110.256		65.0516	108.492		1428.49	1373.21		507.563	499.785
		232.645			116.944		-469.458	-468.547		-89.9023	-95.513
	408.022	119.877		215.815	192.019
	554.78	756.618		442.809	200.814
	427.053	1186.83		105.876	197.261
	378.065			229.585
	98.2658	860.004		166.401	280.627
	856.794	1241.48		161.055	353.568
	260.735	1084.1		76.4797	237.021
	690.899			294.082
		50.646			102.893
	146.895	962.489		136.754	523.571
	101.707			120.604
	108.814	135.258		121.498	78.9054
		84.7017			57.0253
	50.3347	174.567		105.46	138.809
	1186.61	277.922		161.728	64.3158
	743.819			545.737
	361.711	761.427		237.907	532.873
	74.9238	105.672		170.807	118.781
	241.965	144.694		156.519	134.295
	82.298	176.86		123.463	155.853
	727.368	1441.75		655.983	546.557
7													sici.fdi.before	sici.fdi.after		sici.adm.before	sici.adm.after
							sici.fdi.before	sici.fdi.after		sici.adm.before	sici.adm.after		307.188	599.684		102.917	113.094
	332.062	105.547		272.036	548.202		386.744	688.551		113.487	140.288
		194.469			100.948		750.935	1313.16		140.596	240.776
	284.368			83.7847			1137.68	2001.71		254.083	381.064
		444.99			93.6418		-364.191	-624.608		-27.1095	-100.488
		1672.06			96.1545
	176.059	823.107		76.6612	80.6733
	1580.09	324.62		109.395	97.6686
		1445.23			279.96
		1788			121.389
	80.5954	2021.56		52.4975	135.482
	273.722			59.6803
	86.2861	86.0737		57.9206	54.9632
	398.423			58.8646
	896.452			204.757
	365.029	421.016		85.1408	112.708
	447.295			140.393
	170.336	190.199		75.0496	141.547
	421.974			80.3992
	324.402	238.308		147.729	101.983
		404.909			143.905
	299.02	579.255		247.596	65.3305
	51.7924	277.474		63.8816	70.0521
8	174.146	705.88		99.6073	115.09								sici.fdi.before	sici.fdi.after		sici.adm.before	sici.adm.after
	91.4772	540.748		78.322	177.524		sici.fdi.before	sici.fdi.after		sici.adm.before	sici.adm.after		426.405	273.849		170.052	110.699
		478.949			182.332		509.276	416.136		186.909	123.58
		2536.34			179.969		1005.05	1103.78		230.49	119.551
	1278.47			172.14			1514.32	1519.92		417.399	243.131
	67.0094	624.01		128.419	156.952		-495.772	-687.647		-43.5805	4.02922
	162.592	1710.83		61.3418	95.7662
	323.697	731.947		243.076	311.73
		92.7022			93.4157
		417.352			244.573
		128.47			82.4314
	636.918	128.664		63.0878	84.5357
	826.674	94.8249		353.756	60.3639
	197.862	198.221		439.765	65.0865
	1752.34			153.841
		190.825			145.532
		138.925			92.1853
	103.891	93.3651		94.9449	61.013
		256.194			70.3326
	1188.33	39.9421		140.565	66.7804
		166.322			112.355
		116.125			103.71
	465.603	146.821		224.556	94.1685
		194.438			144.201
	147.024	279.338		190.09	156.73
	351.251	197.032		168.606	115.395
		382.649			119.841
	381.128	228.627		378.431	81.0697
9	3030.58	467.978		393.803	349.607								sici.fdi.before	sici.fdi.after		sici.adm.before	sici.adm.after
	561.139	388.74		497.708	134.844		sici.fdi.before	sici.fdi.after		sici.adm.before	sici.adm.after		1562.64	623.757		497.502	330.99
	3384.88	404.771		957.965	136.587		1647.48	986.02		547.9	407.419
	2071.19	1219.6		1320.87	310.707		1942.34	2314.93		897.319	997.144
	1923.37	3576.96		1038.03	209.161		3589.82	3300.95		1445.22	1404.56
	2424.09	459.979		1063.3	138.804		-294.856	-1328.91		-349.42	-589.725
	2331.16	782.239		1807.83	609.012
	1546	589.795		648.244	406.033
	2142.26	541.87		343.484	148.864
	1806.59	1493.56		592.213	2471.01
	2651.22	1529.93		347.493	174.489
	1278.09	147.174		119.667	81.5962
	1238.66	698.332		641.699	277.365
	2535.61	827.44		1254.02	1024.5
	974.148	944.83		207.23	717.025
	1231.19	5069.72		103.996	489.516
	500.126	681.929		109.791	186.5
	1195.59	1236.98		97.3245	367.385
		211.33			151.661
		348.04			616.597
	190.333	412.66		149.973	239.884
	988.259	92.2337		688.075	1291.5
	401.727	396.22		646.317	69.6022
	659.238	3367.95		223.108	295.936
	3768.51	262.736		245.414	170.156
	1485.4	788.378		211.342	126.785
	2179.04	355.434		270.054	127.277
	336.072	311.745		266.437	85.3223
10	2251.92	2356.13		1467.46	362.659								sici.fdi.before	sici.fdi.after		sici.adm.before	sici.adm.after
	516.023	1222.58		437.024	263.488		sici.fdi.before	sici.fdi.after		sici.adm.before	sici.adm.after		1281.28	1436.74		601.328	462.776
	496.557	1133.05		295.892	494.907		1348.62	1509.13		698.912	481.325
	646.543	1699.5		182.343	232.015		1801.22	1541.07		1103.44	478.967
	1092.03	1040.03		783.562	188.991		3149.85	3050.2		1802.35	960.292
	195.814	2519.99		179.6	458.623		-452.601	-31.9464		-404.525	2.35863
	166.591	516.363		248.305	301.678
	92.4226	1553.8		131.582	793.973
	316.109	2288.55		263.601	543.229
	854.159	1234.06		1157.63	156.283
	1172.23	1781.96		689.827	351.834
	966.53	629.799		1298.36	176.346
	1944.23	1065.28		707.334	897.725
	650.859	301.266		276.865	891.67
	2466.78	2359.08		1879.97	556.322
	1382.33	2185.17		436.133	454.342
	1047.59	1222.94		363.959	177.21
	1041.58	248.727		230.496	247.49
	696.573	693.86		273.847	735.013
	1332.79	1478.78		2055.05	982.144
	1981.18	1073.67		1759.14	732.079
	2963.36	1377.64		474.167	502.175
	3166.96	880.879		647.921	425.738
	2908.91	1763.44		553.544	389.709
	2457.77	3463.43		922.27	317.189
	1993.05	2332.35		770.42	647.827
	1781.98	2476.19		172.391	703.39
	1178.58	1356.98		910.847	493.059
11	1069.46	1796.81		772.611	1579.87								sici.fdi.before	sici.fdi.after		sici.adm.before	sici.adm.after
	157.582	2087.94		141.528	974.327		sici.fdi.before	sici.fdi.after		sici.adm.before	sici.adm.after		1875.36	1844.66		598.887	1416.76
	1336.69	611.295		353.178	202.006		1814.01	1918.55		730.363	1500.03
	1671.31	1687.84		410.665	324.72		1538.83	1710.84		1498.95	1808.23
	1828.28	1473.18		423.333	316.091		3352.85	3629.39		2229.32	3308.26
	681.049	2130.77		205.137	3049.04		275.178	207.712		-768.591	-308.198
	1632.74	1365.74		562.701	1595.88
	1653.02	2657.81		630.56	2044.72
	3305.39	3913.7		771.111	1582.59
	797.032	1891.56		376.251	798.836
	868.029	1001.04		1244.3	1649.29
	1078.84	1647.27		401.522	632.709
	2163.83	486.672		819.605	204.561
	1487.67	707.764		723.244	205.091
	2327.16	1121.78		614.826	2833.48
	1295.32	2220.58		309.714	1049.6
	2216.96	3357.98		605.829	1986.26
	2328.08	3360.25		4280.2	1668.49
	2453.82	2478.87		839.286	1619.92
	2278.21	1939.45		818.951	849.557
	2901.19	1620.38		569.656	1543.14
	1162.64	2319.57		289.518	1805.89
	3178.32	2024.04		1147.24	2279.53
	2718.25	1788.44		812.447	2449.57
	1816.39	1446.44		483.891	1347.8
	2070.37	1094.39		283.231	1380.66
	2126.15	2148.35		1066.76	3748.17
	2188.57	3339.55		492.863	2279
12	177.232	1684.42		65.2473	445.118								sici.fdi.before	sici.fdi.after		sici.adm.before	sici.adm.after
		2281.39			790.839		sici.fdi.before	sici.fdi.after		sici.adm.before	sici.adm.after		625.874	2136.28		124.448	582.265
	751.79	5732.02		114.153	1148.07		696.966	2136.28		138.147	582.265
	433.639	1838.52		64.1281	875.222		1063.06	3955.03		134.252	857.452
	329.861	3068.9		150.575	972.349		1760.03	6091.31		272.399	1439.72
	147.334	1157.76		58.2094	776.421		-366.095	-1818.75		3.89502	-275.187
	142.419	4400.3		202.403	842.208
	391.47	4922.01		134.356	927.497
	650.984	5422.77		225.768	1374.04
	628.171	1888.77		282.923	889.213
	1520.11	3826		124.386	1226.09
	499.283	5152.48		294.733	1191.68
	412.482	2943.75		80.2723	834.849
	644.105	5431.91		172.352	759.902
	1675.4	223.041		91.8853	300.608
		1952.57			115.301
	507.261	264.595		151.101	183.159
	480.925	216.134		137.1	128.318
	1499.02	289.564		108.908	127.456
	699.047	200.42		63.9288	103.358
	591.981	669.292		92.7461	230.152
		280.862			234.801
	741.289	706.653		151.661	100.521
	528.676	275.442		195.982	28.5963
	544.27	316.369		115.916	448.605
	398.349	397.334		54.4503	84.5246
	2332.07			182.339
13	512.479	3966.79		518.402	475.007								sici.fdi.before	sici.fdi.after		sici.adm.before	sici.adm.after
	1386.69	1871.64		1190.44	730.254		sici.fdi.before	sici.fdi.after		sici.adm.before	sici.adm.after		1156.21	2599.42		408.687	449.804
	1596.2	8731.36		402.498	942.339		1486.9	2818.41		503.088	481.308
	409.412	6074.92		140.512	1331.92		2770.18	4232.29		927.24	582.958
	510.061	3344.72		160.127	210.688		4257.08	7050.7		1430.33	1064.27
	932.077	4178.84		963.531	296.799		-1283.27	-1413.87		-424.152	-101.65
	2112.82	878.636		188.781	178.85
	1600.22	2380.49		273.772	219.447
	764.884	7049.09		111.823	361.918
	833.753	1136.3		70.2899	212.655
	743.684	719.839		203.63	518.197
	1358.09	961.166		648.379	770.743
	603.342	505.501		66.3156	54.0038
	1082.79	1533.52		103.699	404.396
	1514.16	2853.06		492.624	521.929
	1451.21	3458.9		492.3	691.791
	1190.88	689.075		371.576	176.625
	500.693	716.408		704.988	249.191
	1141.81	3062.09		913.277	404.632
	1689.28	2180.2		2021.44	290.9
	1388.91	576.723		428.934	342.989
	812.067	3125		221.468	890.033
	234.555	1263.78		212.283	793.596
	7203.36	5361.93		877.999	423.964
	4368.54	4892.84		1439.19	346.542
	1652.07	1230.05		116.778	539.29
	1425.32	3658.43		316.927	308.198
	2613.88	2514.3		434.498	789.727
18	168.263	423.302		224.012	234.863								sici.fdi.before	sici.fdi.after		sici.adm.before	sici.adm.after
	207.156	152.219		187.241	85.1078		sici.fdi.before	sici.fdi.after		sici.adm.before	sici.adm.after		276.54	394.225		200.886	213.747
	173.426	463.224		155.336	259.165		325.572	418.212		244.515	240.223
	85.296	564.1		64.9209	206.822		523.007	483.893		449.022	258.505
	498.602	143.047		290.817	189.643		848.578	902.105		693.538	498.728
	126.249	153.56		80.8158	102.702		-197.435	-65.6809		-204.507	-18.2821
	273.352	141.787		243.296	303.452
	199.226	183.761		192.852	92.6633
	119.403	363.336		52.8561	277.998
	59.429	147.272		67.9531	194.743
	664.886	660.451		166.435	511.857
	133.18	337.802		88.831	191.509
	179.646	200.649		80.4065	117.026
	127.817	247.307		118.511	336.772
	542.029	796.455		441.957	577.548
	202.497	550.01		152.178	159.064
	484.211	867.695		625.89	363.462
	409.057			420.859
	119.563			74.408
	946.982	199.819		900.546	132.506
	119.992			50.7109
	757.285	511.656		722.851	261.267
	978.996	490.509		592.913	282.246
	149.956	534.781		87.5466	130.916
	245.096	392.673		294.715	184.306
	379.197	325.094		277.716	243.032
	591.705	993.903		105.973	116.428
	173.518	610.892		83.8774	450.482
19	322.084	751.424		301.093	131.71								sici.fdi.before	sici.fdi.after		sici.adm.before	sici.adm.after
	657.438	621.92		270.123	82.8011		sici.fdi.before	sici.fdi.after		sici.adm.before	sici.adm.after		1250.51	1358.47		389.324	303.014
	885.073	859.399		226.291	258.183		1425.15	1539.6		436.418	319.531
	391.236	814.271		241.879	399.683		1694.98	1861.59		509.091	368.138
	1420.22	466.435		547.977	230.17		3120.13	3401.19		945.509	687.67
	3649.95	773.28		317.304	90.6112		-269.837	-321.989		-72.6725	-48.607
	1387.68	2533.01		178.155	765.51
	1310.36	1294.5		446.425	525.628
	1350.83	1793.24		1027.11	181.389
	1533.9	1819.88		415.681	380.871
	1417.85	362.721		406.399	144.907
	607.992	1437.27		157.245	225.412
	415.254	630.365		335.939	206.643
	2081.48	983.377		330.132	276.223
	1255.69	1319.46		472.443	556.909
	2272.92	1197.39		837.882	475.024
	1514.44	1632.83		801.025	492.249
	3740.93	1890.32		1070.18	348.952
	2235.42	1539.28		569.995	169.752
	1728.59	2330.3		350.958	142.503
	1909.76	1424.47		573.705	131.322
	1374.68	2656.64		145.519	273.97
	1549.66	1871.41		593.445	357.149
	812.519	635.582		293.301	111.631
	1764.67	1133.14		661.694	503.039
	1084.54	3674.36		140.238	341.926
	408.445	4114.29		218.798	686.623
	820.532	2548.3		288.782	456.092
20	247.712			57.1657
	110.495			85.0211			sici.fdi.before	sici.fdi.after		sici.adm.before	sici.adm.after		sici.fdi.before	sici.fdi.after		sici.adm.before	sici.adm.after
	116.362			527.005			441.062	900.872		162.313	173.904		367.906	723.477		105.953	149.017
	338.386			530.305			764.836	1635.21		329.919	272.593		533.067	1063.88		154.111	214.302
	327.556			77.0028			1205.9	2536.08		492.232	446.497		900.973	1787.36		260.065	363.319
	343.984			64.5524			-323.773	-734.334		-167.605	-98.6887		-165.161	-340.405		-48.1581	-65.2855
	199.517			282.883
		1411.73			133.957
		316.965			53.8269
	106.764			47.3181
	207.859			177.722
		3029.6			472.557
	613.854	195.327		235.177	162.677
	410.676	506.185		63.5404	425.033
		1831.68			217.643
	1465.25	536.962		117.058	122.357
		438.408			142.342
		160.685			65.357
		1176.53			66.1199
		270.623			97.7304
	469.251			55.2021
		905.999			247.182
	549.628			51.4172
	1108.64	930.63		63.3324	53.9745
21	149.625	2266.33		107.665	147.636
		2331.1			90.391		sici.fdi.before	sici.fdi.after		sici.adm.before	sici.adm.after		sici.fdi.before	sici.fdi.after		sici.adm.before	sici.adm.after
		511.516			1142.55		967.807	2059.38		111.672	166.564		884.667	1951.82		81.0579	127.525
	1138.48			80.6521			1137.34	2672.88		267.054	413.589		919.571	2487.71		63.8455	114.352
	224.703	1358.9		59.7766	68.7928		2105.15	4732.26		378.727	580.153		1804.24	4439.54		144.903	241.877
	716.343	1398.08		632.118	119.702		-169.536	-613.498		-155.382	-247.025		-34.9042	-535.89		17.2124	13.1725
		1012.97			86.6178
	156.866	3255.81		142.979	121.487
		4582.94			257.6
	545.905	3315.51		114.485	156.947
	1638.64	2589.29		100.9	129.468
	1114.17	3005.01		61.7843	125.289
		3587.31			132.98
	1227.63	3212.29		51.9547	217.977
	638.596	1759.12		50.3112	81.0889
	1016.48	52.0779		53.3682	57.959
	633.038	2953.08		152.24	131.148
	1146.07	855.493		52.8299	94.6751
		103.782			69.5809
		4748.28			200.429
	841.298	678.635		78.7833	201.932
	951.099	1961.24		64.717	90.3053
	1256.41	240.95		55.3671	50.3057
	1643.98	2043.2		74.4598	149.55
		3034.78			235.741
		2142.2			89.5234
	2381.18	543.978		75.7099	80.9981
22	385.544	149.994		71.5287	280.764
	511.019	721.235		386.398	209.741		sici.fdi.before	sici.fdi.after		sici.adm.before	sici.adm.after		sici.fdi.before	sici.fdi.after		sici.adm.before	sici.adm.after
	1121.49			1819.51			1008.7	1050.06		706.436	386.785		884.435	910.558		650.884	352.008
	662.625	1094.86		197.811	116.156		1828.48	1407.83		1443.4	579.1		1320.12	1064.64		1349.12	473.007
	1361.82	1289.04		581.096	452.657		2837.17	2457.89		2149.84	965.885		2204.56	1975.19		2000	825.015
	230.253	80.7414		301.085	89.2183		-819.779	-357.766		-736.966	-192.315		-435.689	-154.079		-698.234	-120.998
	126.804	2477.47		190.844	156.62
	617.243	236.183		230.14	253.228
	1540.17	396.095		349.717	165.899
	326.028			210.23
	1472.32	810.454		695.135	279.302
	513.115	602.918		2062.14	1221.43
		1453.06			783.066
	2277	708.019		352.64	921.575
	635.695	1771.53		126.954	652.244
	433.989	1579.11		149.728	416.432
	138.748	290.497		1636.73	174.421
	1431.93	662.496		112.479	319.409
	693.951	803.221		306.856	649.126
	126.753	695.135		57.3493	325.723
	1010.66	1735.11		1400.84	680.296
	1808.61	664.263		148.435	586.631
	886.582			250.478
	4239.5	1724.14		318.502	246.224
	2097.82	1597.62		1399.16	253.57
	376.891	1052.92		2150.8	159.141
	236.613	2831.3		1631.76	127.548
	1971.63	824.172		1935.42	149.203
23	77.3038	115.27		52.9278	82.184
		3455.65			463.083		sici.fdi.before	sici.fdi.after		sici.adm.before	sici.adm.after		sici.fdi.before	sici.fdi.after		sici.adm.before	sici.adm.after
	134.297	98.2166		197.253	56.5545		895.532	1105.76		214.702	269.999		827.304	998.945		189.48	269.999
	910.433	1684.33		353.486	234.611		1566.64	2094.28		252.279	317.075		1432.59	1869.55		185.534	318.275
	328.273			316.655			2462.17	3200.04		466.981	587.074		2259.9	2868.5		375.014	588.274
	160.791	1205.64		186.146	106.81		-671.107	-988.519		-37.5774	-47.0753		-605.289	-870.61		3.946	-48.2754
	151.959			105.083
	172.43			65.7613
	2299.64	293.273		161.933	180.155
	1390.22	709.813		206.409	120.343
	1262.47			148.868
		268.956			127.828
	277.416	129.092		124.682	283.45
	1298.47	2787.09		165.584	414.19
	395.552	438.446		147.968	447.269
	1210.11	1235.09		265.043	251.746
	414.776	432.36		491.094	105.733
	273.864	142.378		157.765	144.252
	141.656			65.1014
	848.208	2099.5		383.4	577.794
	1574.39	2556.89		152.369	423.955
	2360.67	564.043		296.679	318.069
	1847.25	1021.18		543.621	257.175
	1390.27	623.404		128.331	92.0878
	65.8231	129.152		218.303	548.71
	423.67	3032.54		341.856	386.5
	1272.66	570.234		126.407	204.863
	2601.24	1839.87		179.514	382.619
24	2029.93	2410.83		113.388	443.813
	505.925	1003.88		118.906	497.171		sici.fdi.before	sici.fdi.after		sici.adm.before	sici.adm.after		sici.fdi.before	sici.fdi.after		sici.adm.before	sici.adm.after
	1996.34	2019.29		822.539	257.273		1521.99	1460.38		329.667	359.68		1401.55	1216.42		291.244	270.642
	415.794	707.202		63.2536	229.806		2131.33	2314.47		565.929	734.728		1740.72	1517.21		401.106	339.928
	1662.55	967.921		120.36	157.202		3653.31	3774.85		895.595	1094.41		3142.26	2733.63		692.35	610.57
	769.445	1503.46		122.109	155.519		-609.339	-854.087		-236.262	-375.048		-339.171	-300.789		-109.863	-69.2854
	1188.7	1073.22		141.806	88.5895
	900.452	2538.7		341.129	371.242
	2407.03	1837.74		226.124	330.504
	480.763	920.273		181.337	280.037
	1028.19	267.785		364.89	114.838
	582.727	1179.63		477.614	90.3872
	669.711	1282.27		108.855	381.241
	2411.81	561.838		234.148	303.601
	1043.8	717.339		429.442	351.46
	564.063	4400.98		189.264	514.542
	2222.22	4862.83		1367.09	691.094
	1442.48	677.759		127.796	85.3717
	1614.09	843.088		726.447	243.946
	3403.97	735.812		506.864	1383.11
	2655.4	1681.76		322.321	244.588
	1434.11	543.577		303.956	51.1918
	741.766	1401.12		331.153	1651.23
	742.595	293.309		282.376	53.7435
	1495.34	429.616		190.63	55.7831
	306.459	3377.87		58.2601	514.192
	4773.9	820.62		330.148	173.59
	3126.07	1831.01		628.463	355.969
26	557.774	886.49		279	648.662
	345.189	318.018		110.142	87.128		sici.fdi.before	sici.fdi.after		sici.adm.before	sici.adm.after		sici.fdi.before	sici.fdi.after		sici.adm.before	sici.adm.after
	1603.09	401.886		910.472	212.861		600.412	458.966		340.471	313.378		533.154	402.812		273.085	276.077
	647.177	516.148		518.742	233.49		595.38	617.286		472.774	580.467		347.585	493		285.648	447.498
	1279.2	234.181		890.657	140.931		1195.79	1076.25		813.245	893.845		880.739	895.812		558.733	723.576
	508.092			346.063			5.03238	-158.319		-132.303	-267.089		185.568	-90.1875		-12.5625	-171.421
	719.208			312.104
	689.131	196.879		282.487	93.8637
	570.484	296.219		115.875	125.732
	536.203	1124.02		297.602	207.792
	317.145	457.909		117.649	139.31
	581.245	273.64		365.075	105.485
	281.242	359.978		153.008	87.9775
		156.03			95.9129
	769.509	605.18		837.557	641.699
	775.444	375.187		279.64	169.179
	575.408	435.314		271.772	273.6
	207.442	110.634		141.918	66.7306
	872.041	181.733		637.648	95.938
	624.8	367.645		326.528	530.215
	631.871	1063.61		111.793	681.236
	382.733	850		123.165	594.604
	471.152	1141.61		223.927	1245.89
	343.526	290.014		381.114	267.234
	517.493	226.397		316.402	428.362
	399.368	627.3		126.83	726.138
	682.405	248.996		515.48	84.5104
	322.757	188.105		200.077	163.347
32		294.717			107.648
	158.113			62.8779			sici.fdi.before	sici.fdi.after		sici.adm.before	sici.adm.after		sici.fdi.before	sici.fdi.after		sici.adm.before	sici.adm.after
	50.1763	141.088		110.452	63.3138		162.934	276.282		85.1684	111.644		162.934	255.255		81.7154	97.4841
	125.891	204.879		53.392	74.0023		148.725	290.137		48.7126	106.911		141.391	#REF!		#REF!	#REF!
		171.535			107.182		311.659	566.418		133.881	218.555		304.324	#REF!		#REF!	#REF!
		269.611			107.859		14.2091	-13.855		36.4558	4.73324		21.5433	#REF!		#REF!	#REF!
	298.787	135.987		100.912	65.6012
	200.7	132.454		103.604	106.303
		188.186			96.6626
	172.835	207.726		100.118	70.614
	188.334			56.7386
		190.535			59.512
	153.292	201.301		140.416	117.608
	215.982	230.532		60.5039	84.0048
	303.739	226.607		104.162	95.7279
	200.119			58.2194
	182.422	451.764		72.129	264.082
	196.489	205.315		89.5061	124.356
		307.705			100.236
	102.996	513.17		86.877	155.657
	69.2949	473.835		97.5164	117.579
		738.857			256.567
	60.9023	212.192		89.9937	55.8438
		354.716			143.127
	89.8025	265.071		60.4457	87.0006
		236.693			107.329
33		418.776			203.139
		248.404			204.908		sici.fdi.before	sici.fdi.after		sici.adm.before	sici.adm.after		sici.fdi.before	sici.fdi.after		sici.adm.before	sici.adm.after
	82.2123			118.538			359.877	318.793		160.324	219.474		379.544	245.614		#REF!	#REF!
	66.1975			350.627			881.705	327.559		249.334	654.177		923.503	317.075		#REF!	#REF!
	303.204			100.989			1241.58	646.352		409.658	873.651		1303.05	562.688		#REF!	#REF!
	307.608			162.596			-521.828	-8.76633		-89.0104	-434.703		-543.959	-71.461		#REF!	#REF!
	110.671			90.4513
	176.341	361.531		81.0231	1345.04
	1312.6			169.014
	199.409			155.073
	268.086			91.8211
	401.455	192.391		110.355	141.287
	332.995			67.1194
	61.8495			65.6411
	177.354			122.206
		226.891			61.0565
		347.414			91.239
	421.988	144.335		179.813	106.911
	335.026	187.596		365.86	131.617
		573.384			153.886
	75.4829	359.084		86.7657	87.4136
	98.8699	181.139		90.1928	79.5306
	327.892	716.302		98.3912	175.043
	1778.43	193.929		539.677	120.848
		311.922			170.715
34	104.447	106.282		213.486	171.598
	119.284	71.1216		144.262	53.0477		sici.fdi.before	sici.fdi.after		sici.adm.before	sici.adm.after		sici.fdi.before	sici.fdi.after		sici.adm.before	sici.adm.after
	57.8603	127.746		85.417	128.696		145.369	279.288		201.468	385.574		150.517	276.492		213.89	385.574
	153.844	299.14		131.156	714.883		175.066	607.179		232.274	778.828		174.747	622.397		234.671	778.828
		198.75			117.943		320.435	886.468		433.741	1164.4		325.264	898.889		448.561	1164.4
	100.158	52.7333		142.944	389.72		-29.697	-327.891		-30.8056	-393.254		-24.2306	-345.905		-20.7806	-393.254
		873.101			365.726
	92.5006	441.673		146.681	951.297
	225.264	268.329		490.985	846.352
	109.833	335.22		292.617	829.081
		231.166			1538.52
	274.097	202.873		264.727	241.43
	123.554	296.146		97.4149	370.555
		156.395			201.148
	210.676	84.9996		118.76	54.021
		117.05			54.8871
	75.2044	100.984		84.8882	65.1778
		1327.71			537.613
		93.0937			150.003
	50.1055	81.5851		93.0636	79.3412
	59.0874	398.962		99.1815	236.018
	145.053			262.716
	398.544			256.637
	143.008			356.786
	174.122			344.7
35	936.197	1313.87		943.57	3467.27
	3125.5	1313.74		931.767	1962.29		sici.fdi.before	sici.fdi.after		sici.adm.before	sici.adm.after		sici.fdi.before	sici.fdi.after		sici.adm.before	sici.adm.after
	63.537	855.331		190.151	1841.7		909.586	2338.53		1041.75	3400.86		955.46	2294.55		#REF!	#REF!
	559.513	711.794		738.248	1323.81		1473.35	3032.4		994.897	4277.35		1483.88	3168.44		#REF!	#REF!
	562.909	2385		923.417	2989.55		2382.93	5370.94		2036.64	7678.21		2439.34	5462.99		#REF!	#REF!
	680.25	395.738		790.719	720.702		-563.761	-693.871		46.8489	-876.496		-528.419	-873.887		#REF!	#REF!
	270.476	312.373		353.5	486.91
	983.027	1257.65		1860.8	2201.84
	1439.51	529.408		779.348	943.064
	922.923	1124.34		1129.41	1927.66
	1412.68	902.631		1195.98	1302.31
	874.977	1594.19		1110.38	1468.14
	792.07	3406.91		1413.51	1397.21
	2791.42	1941.97		978.817	2447.75
	92.7919	2360.88		125.364	2278.09
	268.44	2469.07		394.864	3566.73
	596.911	2761.02		1222.26	3949.25
	1278.52	3024.5		1600.69	5636.24
	1786.73	2204.54		1310.53	3969.04
	326.203	3526.97		399.562	5039.98
	1610.86	5918.29		1831.99	6156.05
	646.822	3447.78		1145.82	7047.15
	553.685	3132.87		1478.06	5898.54
	1079.48	3696.26		2098.64	7318.01
	369.399	5876.03		1291.88	7124.1
	318.996	4638.22		907.566	5526.25
	241.21	1500.49		650.157	5288.2
	883.372	2877.08		1371.89	1946.1
36	2212.92	459.815		210.595	58.6656
		157.854			67.4989		sici.fdi.before	sici.fdi.after		sici.adm.before	sici.adm.after		sici.fdi.before	sici.fdi.after		sici.adm.before	sici.adm.after
	568.175	86.3141		103.311	148.339		1137.44	1763.2		233.174	280.925		1101.95	1818.44		233.78	289.474
	834.213	2439.75		364.886	336.61		1680.8	2879.01		344.388	546.082		1653.03	2933.1		347.815	549.477
	2345.46	4336.1		506.351	731.93		2818.23	4642.2		577.562	827.007		2754.98	4751.54		581.595	838.951
	2824.66	775.773		652.495	54.5392		-543.361	-1115.81		-111.214	-265.157		-551.076	-1114.66		-114.034	-260.003
		2710.67			127.664
	216.207	3357.97		108.211	801.101
	792.955	2539.73		158.14	505.857
		1856.17			148.196
	914.25	3252.4		160.361	1038.46
	1415.06	825.928		592.884	376.592
	63.0508	1353.3		237.652	373.292
	1130.2	274.588		99.6346	65.9987
	894.795	1505.15		213.698	125.174
	514.906	1851.95		116.932	203.596
		6074.33			687.544
	297.674	2952.69		69.3003	610.061
	1124.11	1596.11		131.166	133.063
		1216.31			79.5992
	2682.47	827.948		329.048	133.943
	453.255	3144.3		127.408	310.662
	2060.45	289.097		195.849	58.6535
	538.272	1044.37		55.8055	133.973
		879.634			75.365
		172.776			98.2922
	865.645	1625.3		229.754	100.301
37	1506.45	1872.8		240.976	611.303
	975.747	1807.2		335.454	407.237		sici.fdi.before	sici.fdi.after		sici.adm.before	sici.adm.after		sici.fdi.before	sici.fdi.after		sici.adm.before	sici.adm.after
		1708.62			307.264		1195.91	1747.5		257.901	342.858		1019.64	1631.5		216.963	342.858
	399.771	1481.86		273.634	323.941		1638.5	1555.87		448.402	310.896		1638.5	1592.45		467.245	310.896
		1685.47			612.705		2834.41	3303.37		706.303	653.753		2658.14	3223.95		684.209	653.753
	1130.45	1507.52		320.089	392.725		-442.585	191.625		-190.501	31.9622		-618.853	39.0472		-250.282	31.9622
	1718.23	935.408		294.652	362.434
	1060.34	4183.5		90.5998	626.759
	1285.01	1343		305.856	293.052
	1782.66	1580		163.449	381.293
	853.432	1585.21		192.89	318.462
	810.201	1934.15		203.424	325.919
	551.954	2590.08		145.195	495.725
	354.304	1583.99		187.827	522.125
	3223.02	2442.46		238.452	344.085
	3222.96	1244.14		232.042	178.994
	156.515			102.507
	857.528	428.733		168.351	125.009
	679.675	2225.7		131.684	173.895
	1677.99	1336.2		404.156	119.266
	1691.2	2647.53		361.202	240.133
	1924.63			284.068
	1747.1			255.404
	1163.33			1240.42
	278.575	1708.87		85.7933	229.064
	59.8682			110.306
	786.811	612.541		79.1068	151.48
38	1014.96	294.036		322.21	316.742
	469.793	137.462		712.083	128.112		sici.fdi.before	sici.fdi.after		sici.adm.before	sici.adm.after		sici.fdi.before	sici.fdi.after		sici.adm.before	sici.adm.after
	522.568	288.641		824.342	143.127		549.527	312.295		408.867	277.733		492.387	267.521		387.161	227.567
	421.291			368.942			643.47	438.802		524.294	455.733		649.095	453.428		530.124	460.83
	944.071	80.0317		237.339	75.3934		1193	751.098		933.162	733.466		1141.48	720.948		917.285	688.397
	128.481	294.182		273.623	229.9		-93.9433	-126.507		-115.427	-178.001		-156.708	-185.907		-142.964	-233.263
	437.063	778.17		60.4319	611.983
	1021	289.574		902.667	446.743
	258.496	501.533		314.292	96.7167
	465.974	191.146		785.59	181.586
	131.647	227.234		278.354	148.033
	481.919	371.689		994.948	176.94
	300.479	179.183		388.306	101.104
	448.544	713.943		215.54	164.57
	1310.02	240.652		411.134	282.447
	651.153	876.243		663.585	349.362
	226.844	143.187		424.621	384.176
	382.245	206.76		183.833	433.028
	380.513	86.0453		203.77	64.4916
	515.292	146.035		364.089	134.844
	430.396			150.617
	492.933			93.5093
	518.87	223.38		199.008	432.85
	726.02	528.233		316.972	955.628
	915.9	77.8216		820.591	89.2435
	1274.67	475.961		483.153	753.646
	339.842	326.858		238.963	178.671
	175.768	129.387		215.772	63.9766
39	3210.39	878.335		1590.97	166.954
	1636.29	1626.27		179.673	160.373		sici.fdi.before	sici.fdi.after		sici.adm.before	sici.adm.after		sici.fdi.before	sici.fdi.after		sici.adm.before	sici.adm.after
	1460.59	1620.35		275.17	167.799		1831.29	1691.66		396.842	441.626		1677.15	1501.41		322.025	441.626
	1952.68	2329.36		563.851	719.571		1546.72	1818.63		653.011	599.822		1580.67	1872.68		#REF!	#REF!
	1232.15	1977.93		131.74	305.511		3378.01	3510.29		1049.85	1041.45		3257.82	3374.09		#REF!	#REF!
	1187.15	1234.82		244.151	196.738		284.568	-126.978		-256.169	-158.196		96.4802	-371.271		#REF!	#REF!
	2489.59	1309.69		234.586	129.367
	1602.99	2887.56		629.642	927.263
	1302.41	930.226		245.999	929.528
	1692.33	1669.62		269.258	870.118
	1214.34	1073.93		365.956	155.968
	1046.99	1185.3		165.03	413.118
	1213.22	2578.25		242.329	1003.66
	2247.87	1575.94		352.213	467.161
	1587.77	1122.91		178.491	569.772
	1808.62	1191.71		289.391	422.999
	3474.91	1651.35		347.18	462.21
	1583.95	355.354		637.833	168.664
	1356.62	1481.52		178.989	618.591
	1113.51	4809.12		132.635	1037.99
	1564.1	1689.49		274.55	231.567
	1135.62	1489.88		148.126	116.008
	1654.9	1194.6		281.996	167.016
	2299.24	2303.64		308.26	327.321
	4195.25	815.488		1147.95	175.389
	1719.92	3520.58		583.659	322.62
	1522.3	1837.51		350.714	733.436
	2770.39	1025.65		761.239	398.809
40	3393.42	4096.56		1288.21	1701.77
	1641.3	4809.94		1173.26	3083.08		sici.fdi.before	sici.fdi.after		sici.adm.before	sici.adm.after		sici.fdi.before	sici.fdi.after		sici.adm.before	sici.adm.after
	3309.23	3165.95		883.373	2520.25		2917.01	4459.82		1622.31	1972.33		2708.6	4301.67		1458.51	1972.33
	3888.97	1391.77		2269.31	887.973		2558.36	3510.78		1929.4	1687.66		2638.99	3784.54		#REF!	#REF!
	2212.79	4655.17		4586.3	2515.04		5475.36	7970.61		3551.71	3659.99		5347.59	8086.21		#REF!	#REF!
	1471.73	3866.73		2106.28	669.66		358.65	949.038		-307.093	284.671		69.6172	517.136		#REF!	#REF!
	4252.56	2268.21		2001.74	1927.83
	3109.34	4778.9		2348.39	1354.13
	1382.98	3606.58		2389	1380.91
	3530.49	4183.68		659.658	1417.56
	2540.66	6377.17		1152.55	2307.68
	5772.51	6881.12		2483.64	1751.2
	2991.2	4353.76		967.166	1208.19
	5480	4165.65		1075.76	684.73
	3182.51	5230.99		551.571	2272.11
	2290.27	2952.18		2534.89	541.007
	3789.65	2758.92		1323.2	1687.02
	2070.63	2596.04		933.67	2258.5
	1620.54	1270.96		944.988	2286.51
	1309.16	6254.95		780.36	3043.04
	3302.74	6838.86		2746.38	3458.62
	1128.13	3083.87		1684.89	1440.76
	4869.79	4627.02		1845.98	2447.26
	3422.93	4407.62		663.555	2756.12
	1161.38	8729.85		295.417	2533.91
	2226.89	6090.53		1089.57	3585.78
	2182.9	4751.04		1327.5	2498
	4141.47	6681.02		3317.96	1006.64

## Sheet: Before exclusion
	sici.fdi.before	sici.fdi.after		sici.adm.before	sici.adm.after
1	1181.31	2030.33		849.655	1336.11
2	309.735	312.584		297.845	225.758
3	303.009	388.205		182.142	312.995
4	2728.88	2460.68		927.115	1142.82
5	489.146	487.329		203.351	225.827
7	346.567	506.716		118.791	140.861
8	365.543	408.589		190.326	117.3
9	1647.48	1040.35		547.9	409.211
10	1348.62	1509.13		698.912	481.325
11	1814.01	1918.55		730.363	1500.03
12	625.874	2218.63		136.225	608.607
13	1486.9	2818.41		503.088	481.308
18	338.696	418.212		252.018	283.323
19	1425.15	1539.6		436.418	319.531
20	441.062	900.872		162.313	173.904
21	967.807	2059.38		111.672	166.564
22	1008.7	1050.06		706.436	386.785
23	895.532	1105.76		214.702	269.999
24	1521.99	1460.38		329.667	359.68
26	600.412	458.966		340.471	313.378
32	162.934	276.282		85.1684	111.644
33	359.877	318.793		160.324	219.474
34	145.369	279.288		201.468	385.574
35	909.586	2338.53		1041.75	3400.86
36	1137.44	1763.2		233.174	280.925
37	1195.91	1747.5		257.901	342.858
38	549.527	312.295		408.867	277.733
39	1831.29	1691.66		396.842	441.626
40	2917.01	4459.82		1622.31	1972.33
	992.321	1254.64		396.971	462.766

## Sheet: After exclusion
	sici.fdi.before	sici.fdi.after		sici.adm.before	sici.adm.after
1	1181.31	1857.92		798.82	1294.68
2	328.633	314.436		293.913	217.689
3	255.947	330.771		150.05	261.34
4	2766.85	2460.68		874.32	1091.71
5	370.095	407.355		171.494	152.307
7	307.188	599.684		102.917	113.094
8	426.405	273.849		170.052	110.699
9	1562.64	623.757		497.502	330.99
10	1281.28	1436.74		601.328	462.776
11	1875.36	1844.66		598.887	1416.76
12	625.874	2136.28		124.448	582.265
13	1156.21	2599.42		408.687	449.804
18	276.54	394.225		200.886	213.747
19	1250.51	1358.47		389.324	303.014
20	367.906	723.477		105.953	149.017
21	884.667	1951.82		81.0579	127.525
22	884.435	910.558		650.884	352.008
23	827.304	998.945		189.48	269.999
24	1401.55	1216.42		291.244	270.642
26	533.154	402.812		273.085	276.077
32	162.934	255.255		81.7154	97.4841
33	220.391	253.889		139.249	132.892
34	130.476	226.868		184.438	295.118
35	751.98	1748.46		1002.6	3400.86
36	1048.64	1597.38		189.895	251.789
37	1019.64	1631.5		216.963	342.858
38	492.387	267.521		387.161	227.567
39	1677.15	1501.41		322.025	441.626
40	2708.6	4301.67		1458.51	1972.33
	923.312	1194.01		377.824	538.23

## Sheet: Normalization
before exclusion		sici.fdi.before	sici.fdi.after	sici.adm.before	sici.adm.after		black.fdi.before	black.adm.before		normalized	sici.fdi.before	sici.fdi.after	sici.adm.before	sici.adm.after
	1	1181.31	2030.33	849.655	1336.11		2489.92	786.812			47.4437	81.5419	107.987	169.813
	2	309.735	312.584	297.845	225.758		1589.93	1048.63			19.4811	19.6603	28.4032	21.5289
	3	303.009	388.205	182.142	312.995		1859.39	701.504			16.2961	20.8781	25.9645	44.6177
	4	2728.88	2460.68	927.115	1142.82		2547.03	1196.08			107.14	96.6098	77.5127	95.547
	5	489.146	487.329	203.351	225.827		1841.47	723.756			26.5629	26.4642	28.0966	31.202
	7	346.567	506.716	118.791	140.861		865.1	190.116			40.061	58.5731	62.4835	74.0923
	8	365.543	408.589	190.326	117.3		1253.91	172.635			29.1523	32.5853	110.248	67.9469
	9	1647.48	1040.35	547.9	409.211		3223.47	1186.45			51.1089	32.2743	46.1796	34.4903
	10	1348.62	1509.13	698.912	481.325		2938.15	1022.74			45.9005	51.3632	68.3369	47.0621
	11	1814.01	1918.55	730.363	1500.03		2596.09	945.019			69.8749	73.9017	77.2855	158.73
	12	625.874	2218.63	136.225	608.607		3587.36	1091.34			17.4467	61.8458	12.4823	55.7667
	13	1486.9	2818.41	503.088	481.308		7646.57	2176.66			19.4453	36.8585	23.1128	22.1122
	18	338.696	418.212	252.018	283.323		1468.1	530.217			23.0703	28.4866	47.5311	53.4353
	19	1425.15	1539.6	436.418	319.531		2841.39	863.829			50.1567	54.1848	50.5214	36.9901
	20	441.062	900.872	162.313	173.904		2013.85	1073.22			21.9015	44.7339	15.124	16.204
	21	967.807	2059.38	111.672	166.564		2050.08	191.139			47.2084	100.454	58.4245	87.1428
	22	1008.7	1050.06	706.436	386.785		2711.52	2466.7			37.2004	38.7261	28.639	15.6803
	23	895.532	1105.76	214.702	269.999		1846.24	460.644			48.5058	59.8925	46.609	58.6134
	24	1521.99	1460.38	329.667	359.68		2600.2	546.157			58.5335	56.1643	60.3612	65.8565
	26	600.412	458.966	340.471	313.378		1667.35	709.28			36.0099	27.5267	48.0024	44.1825
	32	162.934	276.282	85.1684	111.644		330.938	152.947			49.234	83.4844	55.685	72.9954
	33	359.877	318.793	160.324	219.474		573.637	301.671			62.7361	55.5739	53.1454	72.7528
	34	145.369	279.288	201.468	385.574		1192.86	954.449			12.1866	23.4134	21.1083	40.3975
	35	909.586	2338.53	1041.75	3400.86		3447.39	1671.94			26.3848	67.8349	62.3074	203.407
	36	1137.44	1763.2	233.174	280.925		5092.49	864.973			22.3356	34.6235	26.9574	32.4779
	37	1195.91	1747.5	257.901	342.858		1828.41	338.899			65.4071	95.5748	76.0997	101.168
	38	549.527	312.295	408.867	277.733		1956.51	1475.08			28.0871	15.9618	27.7182	18.8282
	39	1831.29	1691.66	396.842	441.626		4809.36	1185.3			38.0776	35.1743	33.4804	37.2587
	40	2917.01	4459.82	1622.31	1972.33		3978.88	2144.74			73.3122	112.087	75.6411	91.9612
		1001.91	1320	425.766	575.46		2511.99	936.998		aver.	41.0435	52.6363	50.1879	64.5607
										2st.dev.	41.9811	53.0596	50.0951	90.9654
										av.+2st.dev.	83.0246	105.696	100.283	155.526
										av.-2st.dev.	-0.937642	-0.42329	0.0928015	-26.4047
after exclusion		sici.fdi.before	sici.fdi.after	sici.adm.before	sici.adm.after		black.fdi.before	black.adm.before		normalized	sici.fdi.before	sici.fdi.after	sici.adm.before	sici.adm.after
	1	1181.31	1857.92	798.82	1294.68		2394.29	749.87			49.3386	77.5977	106.528	172.654
	2	328.633	314.436	293.913	217.689		1588.27	1061.08			20.6912	19.7974	27.6995	20.5158
	3	255.947	330.771	150.05	261.34		1859.39	586.983			13.7651	17.7892	25.5629	44.5227
	4	2766.85	2460.68	874.32	1091.71		2547.03	1140.61			108.631	96.6098	76.6536	95.7123
	5	370.095	407.355	171.494	152.307		1664.32	686.304			22.237	24.4757	24.9881	22.1923
	7	307.188	599.684	102.917	113.094		834.549	189.782			36.8088	71.8572	54.229	59.5916
	8	426.405	273.849	170.052	110.699		1253.91	172.635			34.0061	21.8397	98.5037	64.1231
	9	1562.64	623.757	497.502	330.99		2802.05	1005.81			55.7676	22.2607	49.4627	32.9077
	10	1281.28	1436.74	601.328	462.776		3034.48	928.058			42.224	47.3473	64.7942	49.865
	11	1875.36	1844.66	598.887	1416.76		2496.81	828.257			75.1104	73.8807	72.3069	171.054
	12	625.874	2136.28	124.448	582.265		3691.52	983.585			16.9544	57.8699	12.6525	59.1982
	13	1156.21	2599.42	408.687	449.804		7909.91	2176.66			14.6172	32.8628	18.7758	20.6649
	18	276.54	394.225	200.886	213.747		1394.42	480.712			19.8319	28.2717	41.7892	44.4646
	19	1250.51	1358.47	389.324	303.014		2948.15	863.829			42.4167	46.0787	45.0696	35.078
	20	367.906	723.477	105.953	149.017		2013.85	951.092			18.2688	35.9251	11.1402	15.6679
	21	884.667	1951.82	81.0579	127.525		1971.97	161.138			44.8621	98.9783	50.3035	79.1404
	22	884.435	910.558	650.884	352.008		2568.58	2466.7			34.4328	35.4498	26.3869	14.2704
	23	827.304	998.945	189.48	269.999		1846.24	400.872			44.8103	54.1071	47.267	67.353
	24	1401.55	1216.42	291.244	270.642		2451.11	546.157			57.18	49.6273	53.326	49.554
	26	533.154	402.812	273.085	276.077		1667.35	652.853			31.9761	24.1588	41.8295	42.2878
	32	162.934	255.255	81.7154	97.4841		298.665	129.702			54.554	85.4654	63.0025	75.1602
	33	220.391	253.889	139.249	132.892		498.683	236.961			44.1946	50.9119	58.7644	56.0817
	34	130.476	226.868	184.438	295.118		1102.37	910.925			11.836	20.58	20.2473	32.3976
	35	751.98	1748.46	1002.6	3400.86		3447.39	1441.28			21.813	50.7184	69.5632	235.961
	36	1048.64	1597.38	189.895	251.789		4949.29	833.061			21.1876	32.275	22.7948	30.2246
	37	1019.64	1631.5	216.963	342.858		1828.41	313.743			55.7666	89.2305	69.1531	109.28
	38	492.387	267.521	387.161	227.567		1903.36	1408.91			25.8693	14.0551	27.4794	16.1519
	39	1677.15	1501.41	322.025	441.626		4809.36	1087.25			34.8727	31.2185	29.6182	40.6184
	40	2708.6	4301.67	1458.51	1972.33		3978.88	2144.74			68.0745	108.113	68.004	91.9612
		923.312	1194.01	377.824	538.23		2474.3	880.675		aver.	38.693	48.9432	47.5136	63.7467
										2st.dev.	42.5473	54.4018	48.4461	102.31
										av.+2st.dev.	81.2403	103.345	95.9598	166.057
										av.-2st.dev.	-3.85424	-5.45862	-0.932507	-38.5633
