# Supplementary material for: GABAergic and glutamatergic mechanisms of cortical excitability shape motor resonance during action observation as measured by transcranial magnetic stimulation
Source: Front Hum Neurosci. 2026 Mar 23;20:1746409. doi: 10.3389/fnhum.2026.1746409 (PMC13050837; doi:10.3389/fnhum.2026.1746409)
Supplement: Supplementary file 6 [file Table_5.xlsx]

## Sheet: Subjects Raw Data
participant	sp.fdi.before	sp.fdi.after		sp.adm.before	sp.adm.after
1	5193.1	5374.99		2786.27	1155.97		sp.fdi.before	sp.fdi.after		sp.adm.before	sp.adm.after
	2079.4	1421.35		2556.85	577.461		2096.01	2881.99		2266.14	2233.66		sici.fdi.before	sici.fdi.after		sici.adm.before	sici.adm.after
	1480.97	900.355		3216.37	1099.57		2346.59	3100.04		3621	2510.64		1981.3	2764.64		1921.4	1998.58
	1303.78	469.847		4218.45	921.888		4442.6	5982.03		5887.14	4744.3
	731.312	1810.44		1342.69	1591.02		-250.586	-218.053		-1354.86	-276.983
	3553.96	1259.21		6931.91	1624.01
	966.023	2704.03		5321.25	1510.04
	1587.97	980.384		4172.76	2012.55
	2014.4	2440.02		2183.71	1275.79
	729.56	1897.2		1518.23	1627.06
	917.92	1803.1		1586.53	1720.62
	4224.27	3595.5		3725.51	3004.39
	2462.78	2052.89		6563.51	1688.46
	3533.61	4258.09		1797	1639.02
	1631.67	5173.85		294.486	2414.6
	3573.92	3303.75		3145.27	1621.86
	531.324	3048.8		618.307	1909.85
	1582.94	4368.32		954.984	1813.9
	1108.37	2611.88		980.255	2486.53
	1782.59	6050.48		951.466	3656.68
	2076.02	2453.46		833.186	1344.31
	1346.85	5379.34		523.047	2452.34
	2076.07	2768.79		1486.79	2676.11
	1553.42	4089.46		2070.26	5539.5
	1526.94	4547.35		342.379	5882.38
	2389.42	855.52		1245.91	2512.93
	2926.56	1783.68		1194.45	2812.35
	3803.1	3293.59		890.077	3971.23
2	1744.92	1725.53		1322.86	1813.38		sici.fdi.before	sici.fdi.after		sici.adm.before	sici.adm.after
	1541.25	2129.17		1907.85	1111.07		1070.4	1213.76		1080.17	1326.61		sici.fdi.before	sici.fdi.after		sici.adm.before	sici.adm.after
	560.713	622.46		1163.58	350.316		1097.95	1219.03		915.906	1345.53		969.202	1153.05		1080.17	1266.13
	198.08	653.214		206.936	663.203		2168.35	2432.79		1996.08	2672.14
	617.456	1516.39		771.603	1953.57		-27.5527	-5.27309		164.264	-18.9172
	348.777	1367.45		387.134	1726.49
	601.063	2369.22		969.846	1080.46
	856.464	510.462		507.419	343.538
	1235.56	2852.91		1536.03	2051.29
	2310.75	643.299		1484.47	538.452
	1085.18	1579.95		1084.82	2959.72
	2461.12	904.39		1561.43	812.783
	1530.35	1397.36		1723.88	1972.38
	1160.01	1375.24		1942.48	2355.28
	1221.59	1402.56		1528.07	1191.48
	1658.19	723.989		1276.66	1146.44
	1284.32	772.392		1328.83	643.54
	837.35	872.473		696.449	1070.62
	839.064	1371.44		799.044	1059.5
	1504.65	1099.12		906.952	1252.29
	1022.73	634.093		1326.78	1335.55
	807.759	2149.67		787.203	1157.6
	663.935	550.429		761.726	508.07
	953.904	1125.14		1111.24	1414.02
	511.875	1258.31		313.681	2455.22
	743.004	552.21		1050.57	1258.35
	1180.53	673.113		957.163	855.645
	490.521	1153.18		830.031	2064.85
3	1043.46	1005.19		345.217	642.26		sici.fdi.before	sici.fdi.after		sici.adm.before	sici.adm.after
	2835.63	2362.28		275.118	440.083		1652.78	2196.54		493.366	717.838		sici.fdi.before	sici.fdi.after		sici.adm.before	sici.adm.after
	2484.49	639.027		400.629	162.343		1754.75	2181.87		699.597	1062.09		1575.33	2090.13		385.888	664.637
	1885.21	681.615		339.337	322.936		3407.53	4378.41		1192.96	1779.92
	2716.16	1447.6		337.217	955.628		-101.963	14.6723		-206.231	-344.248
	1473.11	1479.72		145.063	736.747
	3744.09	2525.83		329.177	2154.27
	1013.51	1546.24		228.9	590.783
	1016.81	2757.81		286.472	317.972
	1727.23	1869.99		226.989	1207.35
	1405.31	3190.86		351.965	1703.97
	2064.51	2117.99		315.342	494.792
	1769.61	3278.48		647.18	226.541
	1684.05	983.548		673.461	108.422
	2769.83	2163.64		1465.06	365.721
	559.57	823.205		343.719	255.585
	694.889	1281.12		524.624	1165.71
	2812.26	4083.8		566.194	1047.62
	357.999	2073.92		352.895	266.607
	886.029	2668.72		513.907	1015.54
	2107.11	1622.71		734.006	280.883
	1334.45	2737.76		354.17	1595.68
	505.197	2846.23		1346.86	578.002
	584.115	3396.02		307.737	911.343
	1485.5	5069.56		139.378	1440.26
	2865.12	1832.33		1355.13	247.903
	1039.42	3673.37		324.942	559.438
	1413.26	1344.62		583.559	305.094
4	3321.9	2312.73		964.534	1297.15		sici.fdi.before	sici.fdi.after		sici.adm.before	sici.adm.after
	4603.91	3423.34		4342.49	1133.69		3316.49	3615.98		1643.58	2435.11		sici.fdi.before	sici.fdi.after		sici.adm.before	sici.adm.after
	3562.45	4285.09		750.97	2706.96		1943.32	1833.46		2102.69	1752.25		3313.48	3615.98		1545.82	2258.42
	3450.77	2592.83		2436.65	2206.97		5259.81	5449.44		3746.26	4187.35
	1815.61	2812.83		1038.96	2673.05		1373.17	1782.52		-459.109	682.858
	3122.78	2925.22		1818.54	1891.53
	2271.43	4259.46		645.961	2505.27
	2708.17	2086.54		1357.1	2533.21
	3969.01	3273.15		1494.42	1688.77
	2119.76	2930.58		538.242	1797.1
	3636.58	3950.26		1623.27	2516.66
	2928.1	2900.07		1162.69	2115.6
	2503.33	2872.2		763.559	2247.98
	2221.79	2099.26		1167.31	1034.03
	2976.49	3669.91		1015.94	2397.14
	4058.37	3496.49		1346.72	3312.33
	4470.88	3992.05		944.946	3246.92
	1323.53	3800.81		572.649	1880.77
	2867.48	3776.94		758.409	2433.64
	4551.19	4989.86		1751.57	2842.6
	4403.72	4971.03		4282.99	2403.6
	3899.89	3080.84		1328	1567.92
	4127.36	4771.09		1900.67	2565.88
	2299.44	5273.98		1666.31	2245.58
	5387.62	4440.22		3661.16	3216.2
	2714.71	4909.78		1347.14	5050.2
	3935.76	3734.94		2214.57	4237.1
	3609.67			3124.42
5	1884.96	1626.65		576.234	544.551		sici.fdi.before	sici.fdi.after		sici.adm.before	sici.adm.after
	1139.17	5096.74		287.571	749.708		1211.33	1974.76		433.147	594.351		sici.fdi.before	sici.fdi.after		sici.adm.before	sici.adm.after
	276.614	1742.66		192.67	541.844		2493.69	3258.3		744.665	770.064		1037.2	1820.03		356.801	542.983
	674.351	1690.06		311.521	322.623		3705.02	5233.06		1177.81	1364.41
	3391.03	247.892		1169.12	343.724		-1282.36	-1283.54		-311.518	-175.712
	1126.61	1145.86		88.4465	428.755
	510.882	4921.78		249.594	987.587
	2883.62	1565.93		745.105	509.547
	1229.71	119.151		401.791	210.837
	5564.59	2044.66		761.562	283.239
	145.857	2444.16		100.896	693.806
	1502.77	3785.59		560.713	287.924
	177.275	1498.25		188.35	947.526
	433.685	1243.12		377.125	457.755
	1366.93	645.207		236.114	351.635
	486.215	450.903		181.586	247.334
	211.273	1653.68		87.1196	1288.87
	2171.74	946.308		1342.65	470.072
	2089.55	545.413		1355.96	616.421
		4117.39			1929.92
	621.524	1898.62		420.231	774.511
	195.318	5997.69		162.882	921.907
	1433.93	4382.3		227.064	774.435
	1130.1	1126.44		620.124	245.937
	506.279	798.888		143.494	261.449
	103.076	806.448		79.9313	219.309
	237.559	776.68		393.98	636.264
7	854.431	714.226		299.251	152.579		sici.fdi.before	sici.fdi.after		sici.adm.before	sici.adm.after
	1401.74	896.116		202.675	325.726		880.341	791.689		207.724	184.004		sici.fdi.before	sici.fdi.after		sici.adm.before	sici.adm.after
	225.893	137.559		66.6048	88.1455		1397.04	1213.53		296.904	234.356		791.283	677.403		189.147	159.363
	1183.2	309.955		484.638	118.593		2277.38	2005.22		504.628	418.36
	670.873	1273.72		154.718	565.199		-516.7	-421.845		-89.1797	-50.3524
	436.336	388.174		142.243	167.015
	1152.37	653.924		243.708	137.658
	979.721	993.979		418.702	443.478
	1149.52	444.064		227.953	323.02
	1411.15	1570.29		709.293	232.643
	231.535	2421.12		190.629	183.925
	391.949	961.758		236.975	126.641
	218.512	2133.7		68.1339	133.344
	3284.91	1875.91		175.595	146.876
	182.584	663.847		56.8548	151.918
	205.572	865.31		90.9689	227.49
	622.322	1379.24		102.246	127.743
	469.518	364.215		178.375	53.0704
	677.005	139.786		163.686	69.6205
	1344.63	222.135		115.751	114.248
	504.185	301.875		173.707	111.005
	1592.08	353.563		73.4389	104.95
	2196.85	211.453		132.898	67.1823
	308.697	845.328		77.2354	316.414
	941.997	457.421		354.144	142.17
	1258.97	676.132		389.522	228.753
	263.129	469.079		137.872	117.505
	489.884	443.403		148.455	175.194
8	196.481	1539.78		72.3813	322.922
	137.699	578.976		85.9388	203.174		sici.fdi.before	sici.fdi.after		sici.adm.before	sici.adm.after		sici.fdi.before	sici.fdi.after		sici.adm.before	sici.adm.after
		318.407			74.905		352.839	523.76		106.885	134.977		262.311	477.1		102.378	127.042
		221.295			156.46		738.82	859.016		89.0387	136.013
							1091.66	1382.78		195.924	270.99
		936.173			162.468		-385.981	-335.256		17.8467	-1.03554
	310.273	383.684		51.7278	68.9775
	287.256	165.028		85.341	84.6789
		430.881			120.043
	107.616	192.954		51.3766	72.4932
	461.055	461.768		145.707	98.1681
	171.979	492.018		108.373	162.095
	395.056	522.232		144.751	137.443
	154.421	348.639		80.1715	208.378
	1540.4	1623.52		205.509	183.396
		344.157			158.347
	593.265			160.943
	143.866	480.061		122.129	63.9022
	267.626	63.5223		106.953	61.7978
	172.746			75.0939
		324.582			89.9429
	120.297	344.24		114.325	150.713
	185.795			120.965
	193.427	844.904		96.3719	103.953
	258.697	2304.63		115.024	121.905
	758.211	455.442		108.481	126.603
	137.654	906.083		81.6108	152.462
	192.794	1204.06		119.892	159.664
9	604.633	4611.87		139.271	4453.94		sici.fdi.before	sici.fdi.after		sici.adm.before	sici.adm.after
	171.851	2686.35		81.5679	853.713		2347.47	5501.13		1275.56	2079.48		sici.fdi.before	sici.fdi.after		sici.adm.before	sici.adm.after
	70.8363	2019.5		72.2915	1278.69		4360.7	4419.77		2378.45	2361.83		2170.58	5519.67		1152.92	2007.23
	539.731	7549.32		306.483	3756.48		6708.17	9920.9		3654.01	4441.31
	404.58	3414.39		602.994	656.718		-2013.23	1081.36		-1102.89	-282.353
	153.844	5350.89		1873.66	1955.21
	361.543	2340.1		232.462	2461.82
		2352.14			2491.43
	847.47	8782.45		804.106	3421.47
	1206.01	4271.16		182.36	1148.66
	328.027	6684.93		149.735	3118.62
	895.119	7623.9		948.852	2932.56
	713.637	6828		500.317	3736.04
	3065.93	9462		873.283	3685.73
	5859.87	7432.28		1941.93	1402.84
	3072.4	8309.64		3046.11	974.775
	2517.81	4014.03		882.626	627.579
	5129.89	5125.23		874.447	2243.72
	3215.51	3386.04		474.374	775.244
	1679.61	5874.89		923.918	1846.52
	6496.46	6884.36		3951.3	2951
	1085.24	4808.96		3477.13	1352.42
	3037.9	8120.67		2776.52	1604.59
	5075.05	4759.83		1554.93	1796.9
	6915.34	5188.24		3529.66	601.316
	5128.74	2729.14		2046.31	568.02
	2457.25	7920.21		917.931	3449.95
	2316.25	5112.51		762.653	2503.26
10	3190.13	4052.94		610.849	952.393
	1758.82	6139.09		542.49	991.74		sici.fdi.before	sici.fdi.after		sici.adm.before	sici.adm.after		sici.fdi.before	sici.fdi.after		sici.adm.before	sici.adm.after
	1688.24	4067.26		418.879	1034.84		3403.66	3418.3		812.454	945.862		3404.28	3418.3		768.735	945.862
	745.214	5414.15		296.249	1289.81		2854.11	2957.95		837.386	927.353
	2295.21	4974.98		799.86	441.252		6257.77	6376.25		1649.84	1873.21
	426.606	1837.86		140.948	172.612		549.547	460.349		-24.9316	18.5092
	2618.12	2697.99		1557.84	512.164
	1644.67	2258.01		327.75	548.563
	5463.18	1525.14		1091.87	112.838
	2519.04	1866.72		800.908	303.707
	2678.29	2452.58		1232.68	752.466
	3821.46	1666.59		868.515	641.959
	5381.81	2066.65		1077	280.862
	4327.49	2707.25		1992.89	1494.03
	6364.41	3001.59		616.158	1489.95
	3771.79	1989.79		639.113	1228.79
	2966.28	2065.23		505.849	1207.15
	3860.22	2265.92		1213.72	550.46
	5047.24	4076.59		916.361	1112.51
	3401.73	3792.29		460.334	1089.89
	3037.85	5946.42		1286.87	1078.21
	3658.18	5225.85		922.515	1224.83
	3513.63	3300.19		713.7	1512.72
	4760.97	6139.65		744.31	1863.79
	4440.59	3404.27		1349.5	1596.6
	3190.51	5080.31		520.713	1325.04
	5037.65	2041.89		635.688	831.295
	3693.1	3655.25		465.167	843.678
11	3903.99	2027.35		1407.41	3022.01
	1462.92	3157.95		568.706	2322.62		sici.fdi.before	sici.fdi.after		sici.adm.before	sici.adm.after		sici.fdi.before	sici.fdi.after		sici.adm.before	sici.adm.after
	1879.73	4136.65		541.172	2249.79		2682.78	3174.19		1656.87	2391.9		2523.26	2934.75		1498.98	2245.62
	4489.67	2931.43		1342.31	3755.05		1864.97	2494.22		1704.29	1585.87
	4620.66	5247.64		1225.59	4398.15		4547.75	5668.41		3361.16	3977.76
	2001.92	6595.9		2252.35	2548.38		817.812	679.969		-47.4229	806.03
	3864.87	4523.92		1408.29	1876.91
	3245.4	4422.28		1296.86	3026.59
	2861.71	2429.8		1211.96	2193.75
	2122.58	1913.33		1349.63	2110.79
	3358.87	2230.68		725.517	2862.64
	2466.88	2927.23		1115.11	4188.94
	2647.77	2667.21		2230.59	1630.89
	2045.87	1967.15		1337.13	1458.87
	2329.6	1875.03		3403.73	2262.42
	1994.94	3141.73		1461.09	2742.87
	2473.41	2865.58		2481.82	2307.74
	2148.95	2154.95		2289.54	1217.44
	2383.14	2889.14		1171.1	2359.33
	2226.01	3731.81		998.986	1586.75
	1427.14	2793.63		762.867	2422.02
	2694.25	3478.1		1668.33	2385.93
	2169.42	1987.98		2477.34	1422.12
	1484.02	3021.44		1055.66	3062.11
	2640.56	5977.92		2520.57	2126.99
	2702.8	3669.35		2788.38	2221.13
	2578.24	1997.06		1285.13	1437.19
	4892.6	2115.13		4015.13	1773.67
12	1827.52	3348.99		1100.88	526.102
	506.76	330.103		198.968	232.274		sici.fdi.before	sici.fdi.after		sici.adm.before	sici.adm.after		sici.fdi.before	sici.fdi.after		sici.adm.before	sici.adm.after
	1227.38	436.014		391.436	762.191		3420.61	2439.04		1236.18	2307.61		3528.53	2439.04		1157.93	2307.61
	4335.35	1080.69		606.327	796.06		2537	3134.84		1589.76	3215.19
	3095.8	1315.5		1244.29	1004.63		5957.6	5573.87		2825.94	5522.79
	3228.31	2549.06		809.997	871.132		883.608	-695.8		-353.584	-907.577
	2988.65	1011.35		486.402	1052.87
	4271.75	1288.23		1249.7	1028.89
	3295.37	1011.18		2571.45	591.68
	3635.56	1711.7		2646.64	947.806
	3014.44	977.317		1681.56	929.767
	4582.1	480.473		852.16	2331.82
	4158.12	738.262		1828.5	1455.31
	3860.64	729.607		1936.27	797.997
	5907	3810.73		3348.99	3810.73
	4145.15	3048.41		330.103	3048.41
	4503.78	4536.71		436.014	4536.71
	3390.28	3005.16		1080.69	3005.16
	3930.64	1691.43		1315.5	1691.43
	1603.11	2452.61		2549.06	2452.61
	2849.7	4063.1		1011.35	4063.1
	4132.79	2558.35		1288.23	2558.35
	4648.57	4583.93		1011.18	4583.93
	3375.91	5470.55		1711.7	5470.55
	1036.22	4440.63		977.317	4440.63
	2818.92	2715.94		480.473	2715.94
	4332.17	4584.3		738.262	4584.3
	5074.99	4322.68		729.607	4322.68
13	5566.28	7737.82		2126.82	1619.27
	11504.7	4156.31		2382.64	1631.12		sici.fdi.before	sici.fdi.after		sici.adm.before	sici.adm.after		sici.fdi.before	sici.fdi.after		sici.adm.before	sici.adm.after
	11513.5	2848.05		1699.89	1624.33		7421.71	6864.92		1849.45	2048.39		7421.71	6676.13		1788.66	1939.39
	8418.25	6082.51		1517	1824.71		6227.13	4980.85		1101.21	1598.61
	3507.59	3832.13		3490.74	1245.64		13648.8	11845.8		2950.66	3647
	8348.3	4357.22		1215.87	1753.94		1194.58	1884.08		748.246	449.788
	3807.29	5956.92		1806.86	3546.95
	4910.1	8050.58		1957.74	1180.6
	10908.2	6489.9		2188.45	1451.72
	5930.08	9236.88		889.572	1726.23
	10180.8	7420.42		1770.91	3013.62
	13188.5	5388.56		1717.72	1664.84
	10869.1	10562.6		1105.12	1744.87
	10818.6	11805.5		2196.93	1117.08
	10819.3	6990.16		2621.72	4991.61
	6074.5	6609.75		2402.21	1960.5
	3572.67	7433.11		1462.33	1998.99
	5460.56	6229.88		1457.46	1502.74
	11112.4	7914.51		1755.38	2182.97
	5894.05	4921.87		2128.55	2664.49
	5307.33	5229.53		2411.85	2054.31
	10310.5	5833.43		2022.22	1569.45
	4589.04	6465.19		1388.15	1940.94
	4645.3	3403.91		1430.72	2612.85
	3145.95	11962.4		1052.35	1710.63
	4140.56	11245.3		1510.71	2043.78
	5437.28	9453.02		2018.63	2537.3
	7827.26	4600.32		2056.09	2439.56
18	1323.63	1318.06		413.24	641.317
	1292.67	1614.42		364.315	693.816		sici.fdi.before	sici.fdi.after		sici.adm.before	sici.adm.after		sici.fdi.before	sici.fdi.after		sici.adm.before	sici.adm.after
	2129.43	1262.58		644.97	480.036		2041.12	2460.33		615.918	1121.2		1888.4	2460.33		569.496	995.593
	1387.12	1745.71		460.56	553.692		1647.31	2130.82		624.816	1311.83
	1190.68	1197.93		325.309	571.359		3688.43	4591.15		1240.73	2433.03
	1613.84	1599.06		480.675	931.583		393.808	329.502		-8.89889	-190.627
	1815.38	1908.37		588.081	854.902
	1285.16	2007.46		351.403	1167.34
	1618.61	1661.17		259.563	786.721
	1451.64	1423.46		511.279	671.605
	2386.45	1005.28		748.384	366.583
	1334.44	665.015		573.083	316.902
	1926.88	2196.76		386.598	1133.43
	1765.41	1722.23		403.555	1167.54
	2577.35	2488.57		921.577	1166.51
	4062.14	3250.12		963.087	1436.52
	3654.21	4212.29		1869.3	720.127
	1243.58	3159.18		457.384	1669.9
	1516.25	3884.6		508.612	2237.06
	959.312	2656.58		406.569	883.946
	3990.86	3449.17		795.337	1072.92
	2518.74	3381.34		511.429	2905.74
	2406.91	2931.54		717.719	741.844
	2121.38	3390.64		549.725	2602.48
	2132.66	4129.6		733.539	1920.07
	2620.7	3583.2		729.666	889.527
	2098.39	2929.77		972.266	1028.88
	2727.54	4115		598.464	1781.27
19	1139.04	4260.59		291.274	796.204
	653.108	4723.15		212.072	1335.78		sici.fdi.before	sici.fdi.after		sici.adm.before	sici.adm.after		sici.fdi.before	sici.fdi.after		sici.adm.before	sici.adm.after
	1974.15	1413.68		491.259	274.163		2701.39	2532.38		729.469	586.687		2701.39	2435.9		656.969	548.989
	1526.2	1486.1		623.488	258.117		2823.54	2375.28		710.56	879.509
	1227.48	2421.17		354.676	240.251		5524.93	4907.66		1440.03	1466.2
	2221.48	2464.8		861.874	200.376		-122.152	157.103		18.9082	-292.822
	1990.38	3054.69		593.566	406.171
	1124.71	2203.4		511.576	723.826
	1726.91	1394.83		568.841	196.699
	3205.21	1474.68		770.318	225.984
	2948.7	913.935		325.125	334.708
	1317.37	1538.14		625.31	1428.45
	2407.8	3214.84		643.252	1604.53
	1189.64	4693.26		414.472	1286.16
	4260.56	5137.36		1103.32	1316.06
	4417.4	797.312		1104.79	216.557
	5392.85	3917.04		1748.94	376.679
	5022.67	2407.82		738.779	296.236
	2667.37	2670.63		775.691	769
	4924.19	3116.51		708.4	418.58
	4685.59	1904.06		950.54	268.534
	4494.63	2510.29		681.517	397.984
	3364.9	1849.53		868.524	245.106
	3120.78	3345.44		742.893	491.286
	2842.45	2476.65		1064.38	845.83
	2699.79	1356.91		1594.98	261.355
	2223.71	2783.67		604.667	934.321
	869.872	1376.16		450.59	278.27
20	1253.12	3528.66		1066.35	2283.75
	1301.99	1741.97		884.076	721.975		sici.fdi.before	sici.fdi.after		sici.adm.before	sici.adm.after		sici.fdi.before	sici.fdi.after		sici.adm.before	sici.adm.after
	604.01	1337.73		402.454	1156.15		2783.2	1749.32		724.453	712.749		2783.2	1512.62		679.273	654.564
	587.812	179.056		449.009	141.847		4238.54	2695.99		1075.8	990.08		4238.54	2141.31		982.056	790.064
	5415.49	227.072		603.961	378.598		7021.74	4445.3		1800.25	1702.83		7021.74	3653.93		1661.33	1444.63
	2164.18	3860.4		150.618	1593.36		-1455.34	-946.67		-351.342	-277.331		-1455.34	-628.688		-302.784	-135.5
	892.354	1443.16		75.1951	707.803
	1202.74	397.511		383.395	402.2
	2017.9	2941.36		436.852	631.467
	2891.26	1443.93		874.492	615.756
	4709.88	1996.29		1589.68	644.141
	4263.71	4900.92		1159.72	1492.4
	2024.17	2087.89		460.532	482.918
	6265.65	1728.52		925.963	301.74
	464.617	585.761		87.7283	533.569
	3440.6	679.22		1191.4	557.171
	1148.64	4751.73		123.985	1226.94
	2339.47	1252.63		880.912	165.764
	178.39	669.49		90.8963	206.646
	6763.12	392.182		1944.32	259.234
	2854.37	849.582		663.808	371.765
	3610.26	2011.1		1033.68	535.796
	5893.91	3138.4		1463.04	1331.95
	5624.83	553.866		1772.71	574.436
	2406.69	2907.95		599.999	357.468
	644	2098.52		133.111	800.839
	6576.04	600.036		779.443	852.015
	390.391	675.901		57.3459	629.289
21	1582.32	2803.62		266.513	259.55
	1046.23	3782.81		89.9059	642.118		sici.fdi.before	sici.fdi.after		sici.adm.before	sici.adm.after		sici.fdi.before	sici.fdi.after		sici.adm.before	sici.adm.after
	1478.18	3487.06		135.336	169.306		1478.34	2734.54		170.785	292.438		1478.34	2734.54		142.556	267.388
	1855.62	3072.07		433.563	190.038		852.301	1499.28		281.019	463.579		852.301	1448.8		209.961	387.539
	671.643	3008.89		71.7994	199.642		2330.64	4233.82		451.804	756.017		2330.64	4183.34		352.517	654.927
	1406.27	3937.1		188.536	195.815		626.034	1235.26		-110.234	-171.141		626.034	1285.74		-67.4044	-120.152
		3402.99			167.718
	998.499	1937.01		65.8607	203.566
	1357.17	3390.12		137.72	232.587
	2204.93	1307		529.122	71.1208
	1451.13	2339.42		115.364	121.07
	2306.86	1916.54		79.7349	82.1082
	1322.4	3004.6		59.4688	207.453
	1889.92	1867.78		164.73	85.721
	1562.07	2320.04		140.335	440.679
	1962.13	2636.29		123.882	159.025
		1620.41			150.163
	1183.86	2851.34		86.4808	228.013
		2948.8			111.603
	1104.09	1678.84		56.3853	84.0203
	1825.7	4121.6		461.71	478.824
	844.569	2036.73		68.6918	521.403
	1316.63	2046.64		161.284	120.125
	1321.63	3165.68		435.699	755.366
	943.469	2311.11		56.2668	677.618
	1923.76	3045		139.384	289.965
	1492.77	2976.63		79.8062	374.855
	1906.52	3551.02		122.044	968.793
22	1380.51	1280.81		953.619	2400.26
	2376.66	5403.94		879.436	1931.23		sici.fdi.before	sici.fdi.after		sici.adm.before	sici.adm.after		sici.fdi.before	sici.fdi.after		sici.adm.before	sici.adm.after
	823.082	2512.21		924.384	2287.54		2382.94	3571.27		1353.21	1911.69		2124	3571.27		1296.97	1824.41
	1219.85	2274.36		2048.33	2157.4		2802.45	3124.5		1250.42	1698.56		2116.11	2821.72		1120.63	1452.61
	1374.92	2282.61		2554.92	2359.87		5185.39	6695.78		2603.63	3610.25		4240.11	6392.99		2417.6	3277.01
	1052.66	1817.99		1461	1814.42		-419.517	446.769		102.795	213.125		7.88862	749.557		176.34	371.799
	893.154	3910.66		1129.92	1813.92
	2968.56	2960.57		942.243	2163.41
	5192.2	2258.26		1484.78	1100.28
	3195.54	3153.17		1725.69	988.903
	953.55	4470.03		1876.76	2419.78
	2509.9	539.872		1565.6	285.151
	1963.26	4901.75		522.342	1880.77
	1877.1	3263.93		1170.14	2785.64
	1790.63	4716.5		586.271	1446.79
	4018.42	5020.83		1423.36	2049.01
	1506.51	6205.39		1784.81	3097.76
	3114.34	3277.93		1294.32	1410.3
	2965.12	5017.61		645.887	921.792
	4281.55	4254.16		124.461	731.695
	666.312	4206.34		781.549	1080.09
	1831	1363.82		1924.49	2510.77
	2458.11	6136.74		2871.66	4268.25
	3978.61	6208.8		2111.03	3367.55
	3053.45	4369.45		896.997	1516.76
	6306.01	3506.21		1167.31	1578.4
	1095.65	2226.63		1569.71	1798.71
	1875.54	2455.09		1468.88	1360.78
23	1273.36	818.638		1547.85	128.847
	850.896	3141.96		346.688	528.533		sici.fdi.before	sici.fdi.after		sici.adm.before	sici.adm.after		sici.fdi.before	sici.fdi.after		sici.adm.before	sici.adm.after
	400.445	3401.74		50.8638	1058.79		1601.47	2407.35		1100.45	1113.42		1544.64	2407.35		1100.45	1113.42
	502.853	972.29		417.336	571.942		1475.36	1844.77		1222.07	1228.95		1372.89	1893.83		1222.07	1228.95
	1189.06	2756.4		1229.69	684.811		3076.83	4252.13		2322.53	2342.36		2917.53	4301.18		2322.53	2342.36
	1016.23	1108.57		2053.91	248.192		126.107	562.578		-121.622	-115.534		171.756	513.522		-121.622	-115.534
	1063.54	1533.09		1544.02	1524.15
	1795.14	3104.32		2083.25	1462.67
	1124.75	1533.02		1378.36	1151.41
	1959.93	2208.27		1321.5	1952.37
	1035.31	1008.21		1434.23	391.666
	1238.15	3137.89		379.308	1158.02
	1958.65	1443.71		1882.81	405.235
	2390.23	1780.43		2200.11	753.274
	292.09	2697.87		570.696	1071.76
	745.316	2619.94		182.435	699.472
	1912.59	2422.85		814.039	903.783
	1960.19	2642.45		590.662	754.507
	1462.24	3688.15		1162.42	696.164
	1851.67	3376		414.02	2034.71
	2257.24	3372.31		990.833	2093.5
	2223.48	2328.7		1759.27	942.375
	1924.54	3447.51		492.71	1650.06
	3135.81	3272.73		1078.58	1442.02
	1701	2989.59		1429.05	1913.12
	2117.04	750.256		1403.92	2174.91
	2977.47	3051.14		792.652	2034.33
	2481.96	2797.84		1261.43	745.038
24	1555.68	1117.65		510.856	203.572
	2439.91	1584.06		620.892	955.308		sici.fdi.before	sici.fdi.after		sici.adm.before	sici.adm.after		sici.fdi.before	sici.fdi.after		sici.adm.before	sici.adm.after
	129.692			94.6023			2316.73	2972.46		503.678	640.193		2153.11	2783.54		452.035	589.155
	3807.24	2229.85		836.408	646.045		3430.85	3767.87		566.837	555.768		3018.26	3304.88		435.923	440.187
	4234.72	7695.21		538.931	1039.51		5747.59	6740.32		1070.51	1195.96		5171.37	6088.43		887.958	1029.34
	1197.78	6404.66		416.34	1295.29		-1114.12	-795.412		-63.1594	84.4247		-865.142	-521.338		16.1116	148.968
	1337.73	3847.52		1103.14	682.434
	1226.04	2668.1		179.391	485.179
	3701.12	1566.97		740.56	799.835
	2660.6	1998.59		741.148	330.512
	1865.56	1996.36		686.018	737.278
	950.708	2162.49		235.657	327.597
	592.546	2544.73		119.547	463.473
	4266.37	2863.77		411.442	492.234
	1912.51	1560.34		558.244	523.946
	6734.39	1568.13		1246.93	1020.36
	2365.93	1374.28		291.802	650.632
	5419	6470.08		530.366	650.002
	2356.43	2774.92		506.111	578.594
	3971.27	1592.34		784.06	680.104
	1610.61	6007.81		232.977	603.004
	1074.06	4608.8		597.174	522.844
	265.061	1127.81		162.786	214.461
	1721.01	3174.1		292.151	541.77
	5151.44	3875.73		510.354	559.528
	709.208	621.643		525.051	1209.99
	979.22			448.5
	632.659	3847.9		181.533	431.511
26	2349.97	2382.37		1303.23	842.966
	1563.55	1712.42		988.475	306.75		sp.fdi.before	sp.fdi.after		sp.adm.before	sp.adm.after		sici.fdi.before	sici.fdi.after		sici.adm.before	sici.adm.after
	1085.48	1395.56		1276.48	959.116		1437.59	1135.1		877.162	620.008		1371.84	1088.9		877.162	620.008
	716.618	1279.91		636.902	375.524		1158.5	835.35		503.666	528.155		943.88	690.252		503.666	528.155
	1386.34	1431.22		1221.05	497.425		2596.1	1970.45		1380.83	1148.16		2315.72	1779.15		1380.83	1148.16
	1053.13	890.601		792.931	295.862		279.091	299.747		373.496	91.8533		427.962	398.65		373.496	91.8533
	1381.06	955.261		1086.25	301.03
	1120.28	830.069		801.179	335.311
	1299.93	1026.41		645.668	341.422
	1628.14	1628.82		1016.97	551.052
	784.079	834.924		465.388	282.396
	1632.75	1215.18		945.548	292.503
	668.093	1026.76		1127.73	594.619
	1633.2	1009.51		1012.17	831.139
	3212.9	1239.87		1171.14	955.846
	2143.51	1602.39		750.494	692.052
	2043.73	1360.01		895.072	766.25
	1135.7	852.61		822.365	742.264
	1452.62	716.268		1078	766.973
	1558.51	929.496		882.129	880.527
	1405.85	624.815		569.265	697.335
	553.598	503.259		576.512	910.827
	1942.34	672.177		1100.61	350.747
	1063.4	1775.62		831.783	1125.21
	1013.82	1029.22		634.547	801.279
	1032.27	1202.39		378.823	995.745
	2134.16	910.636		982.968	474.598
	1257.61	744.906		566.871	393.466
32		394.9			355.798
	202.976	145.682		110.449	165.923		sp.fdi.before	sp.fdi.after		sp.adm.before	sp.adm.after		sici.fdi.before	sici.fdi.after		sici.adm.before	sici.adm.after
		439.954			119.002		291.579	463.728		117.186	186.255		265.448	429.301		117.186	179.976
	111.006	232.574		59.4378	94.3079		383.523	592.352		83.5173	125.809		382.224	712.01		83.5173	125.809
	189.616	275.979		131.815	89.127		675.102	1056.08		200.703	312.064		647.672	1141.31		200.703	305.785
	143.968	410.405		113.12	185.619		-91.944	-128.624		33.6685	60.4464		-116.776	-282.709		33.6685	54.167
	174.938	350.014		103.902	222.024
	392.274	1393.26		86.3711	174.471
		980.677			248.051
	492.114	524.86		123.844	277.817
	328.875	756.4		78.3406	174.889
	259.193	927.226		171.838	251.928
	267.917	739.956		62.9234	225.984
	359.224	434.38		176.819	152.548
	492	364.099		171.33	186.883
	866.462	343.146		111.839	202.863
	644.811	240.998		178.463	240.852
	209.29	384.055		197.881	138.411
	259.687	309.165		95.6268	110.221
	346.353	320.663		95.5867	188.463
	58.912	219.182		88.9235	104.499
	105.052	187.102		106.053	259.105
	149.685	106.815		99.7898	154.568
		228.381			134.635
		271.799			130.514
	83.4211	759.824		59.4378	165.914
	229.042	737.086		95.8732	223.763
	339.503	505.802		175.609	236.962
33	221.217	1237.13		81.4984	122.905
							sp.fdi.before	sp.fdi.after		sp.adm.before	sp.adm.after		sici.fdi.before	sici.fdi.after		sici.adm.before	sici.adm.after
	364.237			310.444			498.47	436.062		336.251	326.383		468.072	385.995		276.628	195.706
	215.662	406.148		69.4534	102.744		568.586	565.614		696.875	781.785		532.14	#REF!		696.875	781.785
	615.095	210.596		436.604	61.1099		1067.06	1001.68		1033.13	1108.17		1000.21	#REF!		973.504	977.491
	583.438	252.622		165.081	104.751		-70.1154	-129.552		-360.624	-455.402		-64.068	#REF!		-420.247	-586.079
		378.78			130.95
	351.949	214.143		193.237	97.0721
	791.232			369.301
	604.512	452.206		547.584	396.47
		803.302			1196.72
	134.03	669.181		54.1288	506.248
	210.432	409.752		75.2838	266.72
	1006.86			563.264
	741.874			265.652
	136.253			59.0784
	445.57	469.195		187.906	202.365
	229.05	266.098		126.582	1416.2
	1106.44	221.093		1528.7	219.982
	465.757			185.339
		153.941			129.456
	214.688	604.837		913.372	352.071
	735.452			175.55
	573.884	104.016		250.157	62.8621
	720.251	560.01		503.053	179.88
34	666.452	1378.81		288.911	1724.87
	719.129	930.581		600.334	654.249		sp.fdi.before	sp.fdi.after		sp.adm.before	sp.adm.after		sici.fdi.before	sici.fdi.after		sici.adm.before	sici.adm.after
	1054.64	958.493		1505.34	749.817		1116.39	1908.95		927.796	1404.08		990.203	1818.67		863.317	1332.8
	914.655	1833.72		1302.56	580.236		1266.4	2305.31		1254.05	1851.44		1268.48	#REF!		1254.05	1851.44
	1170.28	1070.88		407.694	1268.59		2382.79	4214.26		2181.84	3255.53		2258.69	#REF!		2117.36	3184.25
	1325.16	869.628		1398.9	630.846		-150.003	-396.36		-326.252	-447.364		-278.279	#REF!		-390.73	-518.643
	2766.11	368.481		1187.76	426.182
	1610.02	577.226		620.785	596.444
	761.357	1021.92		232.39	908.157
	556.308	2571.82		452.073	3130.1
	509.814	1471.26		255.011	1561.47
	1026.18	1576.39		588.125	2038.12
	485.737	1524.56		255.353	532.427
	424.878	1164.52		179.06	2297.69
	1710.95	1997.22		2668.73	1444.81
	668.744	1254.11		604.468	639.668
	1476.46	1282.31		327.128	583.111
	381.879	792.396		331.352	725.715
	445.646	1588.47		809.316	317.418
	1548.49	2661.1		1441.77	1573.21
	944.606	1771.36		1456.72	763.764
	1013.86	3796.77		1150.9	1841.52
	506.14	1896.08		636.342	801.551
	2747.64	4190.71		1883.15	2225.6
	1616.91	3128.48		1209.68	1874.68
	1679.92	3926.84		1710.86	3328.62
	1557.4	4346.44		824.491	3177.8
	969.675	3500.04		1649.07	2917.6
35	5533.14	10242.6		2268.96	4741.26
	2799.51	666.087		1013.01	1457.89		sp.fdi.before	sp.fdi.after		sp.adm.before	sp.adm.after		sici.fdi.before	sici.fdi.after		sici.adm.before	sici.adm.after
	1714.45	2708.11		904.43	1898.07		3925.22	5772.51		1845.34	4365.5		3925.22	5557.06		1457.2	4486.89
	226.15	5154.66		50.9757	4182.96		4316.08	4542.32		3441.34	3121.2		4398.27	#REF!		3441.34	3121.2
	3703.34	2026.16		2359.99	1087.78		8241.3	10314.8		5286.68	7486.69		8323.49	#REF!		4898.54	7608.09
	2568.84	5672.81		1788.8	3091.27		-390.857	1230.19		-1596	1244.3		-473.048	#REF!		-1984.14	1365.7
	726.011	3253.32		301.473	1700.72
	5873.55	4526.6		1470.87	7312.53
	4315.12	7026.69		901.446	4383.35
	1309.89	6699.67		200.063	4505.44
	4044.78	5419.81		815.625	5607.81
	5732.65	8090.92		2737.67	5549.66
	4699.63	5189.65		1865.8	3164.25
	1764.65	5402.09		561.415	5352.98
	3885.93	7856.12		2699.7	3836.45
	3528.3	8151.71		678.693	3274.99
	3711.32	6109.13		1296.83	4996.8
	4883.83	6751.25		5632.36	6866.61
	1063.05	5264.11		322.822	4156.98
	4063.32	7458.64		1037.91	3865.46
	7216.11	5605.38		2654.71	4819.49
	5848.04	11589.7		2146.74	6275.2
	537.631	5780.96		154.473	5016.99
	2845.5	4557.96		8150.1	3925.31
	7213.51	4479.54		2704.36	5213.66
	6703.27	4818.52		2236.49	6200.03
	5844.37	4892.74		1812.01	4952.07
	7550.34	6235.28		2901.85	4797.92
36	6274.76	3766.8		1661.2	655.789
	7454.09	3351.3		1682.75	522.775		sp.fdi.before	sp.fdi.after		sp.adm.before	sp.adm.after		sici.fdi.before	sici.fdi.after		sici.adm.before	sici.adm.after
	7250.12	2097.31		791.733	575.543		5006.97	4524.21		1021.75	1283.44		5006.97	4055.53		924.37	1071.37
	772.697	4745.65		118.03	544.175		3634.64	4817.9		1196.82	2166.25		3687.38	#REF!		1196.82	2166.25
	1902.57	2509.26		536.393	218.718		8641.61	9342.11		2218.56	3449.69		8694.35	#REF!		2121.19	3237.62
	3857.53	2354.59		908.953	227.654		1372.34	-293.691		-175.069	-882.806		1319.6	#REF!		-272.446	-1094.88
	6667.26	3251.63		1256.94	2149.22
	2737.11	3264.71		216.946	398.453
	5252.7	6330.26		1522.96	608.67
	3570.05	8771.18		1575.07	2823.26
	3720.31	7916.22		484.968	1804.59
	6206.67	10914.9		1365.9	4184.04
	7639.85	10319		1082.29	1667.01
	5923.81	5839.63		553.905	1412.64
	5881.18	3423.43		2013.26	2537.67
	5044.43	5138.21		502.956	825.794
	4183.92	2069.7		505.677	405.198
	3803.33	2873.17		712.533	845.901
	4003.89	3346.07		954.366	3896.78
	5324.22	3603.1		2270.97	726.317
	5756.96	4120.16		1020.54	2540.09
	6562.53	1392.12		997.591	298.756
	3818.95	4408		539.109	1897.23
	3109.53	5618.83		754.993	961.335
	8565.45	4665.03		2304.32	803.608
	3803.97	4070.44		380.545	938.97
	5388.31	3839.55		583.698	1139.08
	5719.08	2677.56		1310.32	327.142
37	2821.14	2078.75		1027.22	1207.48
	624.651	1443.7		147.116	159.605		sp.fdi.before	sp.fdi.after		sp.adm.before	sp.adm.after		sici.fdi.before	sici.fdi.after		sici.adm.before	sici.adm.after
		2030.25			306.631		1863.05	1923.5		336.885	459.418		1760.52	1819.82		288.213	431.712
	1866.88	1791.14		316.104	536.02		2020.79	1622.15		415.1	487.799		2048.09	#REF!		415.1	487.799
	293.634	1067.97		70.5341	455.287		3883.84	3545.65		751.985	947.217		3808.61	#REF!		703.313	919.511
	1996.46	2151.99		199.2	278.916		-157.744	301.349		-78.2144	-28.3815		-287.576	#REF!		-126.886	-56.0876
	1496.89	787.088		275.673	151.867
	1404.39	2360.44		228.884	307.502
	1495.53	2104.94		324.541	714.372
	773.527	2855.95		198.305	628.067
	1341.96	999.407		226.531	337.872
	1268.92	763.039		267.714	369.926
	822.701	2797.27		238.577	836.139
	1533.74	2095.92		269.722	697.146
	2423.85	4722.86		863.35	680.489
	1713.65	1555.84		467.288	489.01
	1206.33	1817.44		276.718	271.813
	1700.3	2130.59		329.491	569.161
	2887.34	1421.16		311.614	152.128
	2821.22	2682.34		300.328	395.285
	659.032	2170.35		156.885	370.844
	3498.65	2595.75		460.204	398.142
	3647.24	2228.91		565.709	443.899
	1907.38	1424.36		235.19	261.936
	2614.74	1977.69		447.028	719.339
	4528.84	1681.97		416.239	649.347
	1685.17	1226.88		276.772	322.118
	1268.11	893.91		198.967	153.353
38	2360.7	1452.18		1688.42	1832.99
	158.145	813.29		484.318	326.182		sp.fdi.before	sp.fdi.after		sp.adm.before	sp.adm.after		sici.fdi.before	sici.fdi.after		sici.adm.before	sici.adm.after
	843.707	1165.97		1624.4	1644.2		2005.83	1362.35		1499.47	906.239		1932.46	1297.73		1499.47	800.516
	1452.12	2240.62		966.18	387.939		1655.74	1142.9		1373.54	1268.69		1686.79	#REF!		1373.54	1268.69
	1582.66	1090.88		1048.6	736.323		3661.56	2505.25		2873.01	2174.93		3619.25	#REF!		2873.01	2069.21
	1289.7	661.098		996.944	338.586		350.089	219.445		125.925	-362.453		245.662	#REF!		125.925	-468.176
	2032.34	1238.29		1720.98	1361.97
	2102.63	2305.35		1698.6	2199.57
	1457.65	1251.52		1819.44	583.846
	1426.62	1580.64		612.272	797.665
	2745	1142.35		1576.65	2361.7
	1596.69	1592.54		636.312	344.591
	2466.22	1390.46		1721.15	564.405
	2079.21	1272.63		2059.03	1031.57
	1904.73	1174.73		830.262	934.659
	2807.67	1599.81		867.783	427.086
	1377.99	667.049		972.825	789.73
	2310.91	3106.84		804.92	1643.72
	3331.09	704.574		2240	542.207
	3986.79	1179.24		2260.8	825.507
	1477.37	721.706		2235.38	289.251
	2580.15	2000.64		2627.57	1637.04
	2090.09	1171.86		1706.85	1096.01
	1290.29	600.987		1082.55	195.17
	1815.83	1603.12		619.053	271.418
	2492.22	1881.45		1529.6	1546.79
	3605.81	956.686		2863.27	123.623
	1498.81	1579.17		2690.9	540.942
39	2648.25	1038.23		321.605	173.473
	767.866	2239.12		196.474	1018.05		sp.fdi.before	sp.fdi.after		sp.adm.before	sp.adm.after		sici.fdi.before	sici.fdi.after		sici.adm.before	sici.adm.after
	4329.99	4314.96		1272.78	1119.31		4433.85	4632.04		872.871	911.309		4452.18	4630.75		816.857	856.868
	2519.33	6536.91		400.946	1219.58		3101.17	3205.65		1081.77	1101.43		3157.53	#REF!		1081.77	1101.43
	3312.72	4901.85		612.899	693.87		7535.02	7837.68		1954.64	2012.74		7609.71	#REF!		1898.63	1958.3
	3313.42	5964.14		970.143	1100.09		1332.68	1426.39		-208.899	-190.118		1294.65	#REF!		-264.913	-244.559
	3721.73	3537.9		309.232	659.093
	3958.69	5254.02		523.315	1466.98
	6574.53	5292.02		1672.2	1991.15
	7623.3	6831.06		829.503	757.524
	4903.98	5115.19		516.79	545.926
	4557.35	5942.5		963.903	1425.89
	5528.42	8259.22		1460.36	2381.22
	5456.19	4375.64		610.507	1311.26
	4761.98	5080.49		2385.24	587.012
	1730.6	2991.81		397.322	527.293
	5532.67	3332.99		1275.58	899.216
	5428.67	3523.07		489.979	469.801
	5248.43	5372.72		1280.46	672.934
	7028.42	4339.51		1892.94	330.767
	5374.72	3181.25		935.344	312.14
	2971.58	4120.88		613.386	1014.18
	3579.55	3993.53		435.654	1807.43
	5814.67	5170.73		1068.49	501.429
	3357.22	1602.37		325.54	175.089
	4541.97	5893.48		425.182	561.851
	4944.54	5321.26		1338.52	520.241
	4617	6170.18		916.096	1273.87
40	6457.24	8664.8		3223.09	3131.44
	2055.82	4598.61		2134.82	3103.67		sp.fdi.before	sp.fdi.after		sp.adm.before	sp.adm.after		sici.fdi.before	sici.fdi.after		sici.adm.before	sici.adm.after
	7537.42	3394.29		3027.01	3867.29		4406.04	5297.07		2804.1	2973.67		4253.75	5297.07		2717.2	2862.15
	3456.29	2983.01		2009.57	3062.85		3582.45	3757.76		2232.7	1856.06		3598.08	#REF!		2232.7	1856.06
	3293.23	4459.86		1790.94	2416.68		7988.49	9054.83		5036.79	4829.73		7851.83	#REF!		4949.89	4718.22
	6237.89	2035.23		2492.2	2378.5		823.584	1539.31		571.399	1117.6		655.665	#REF!		484.499	1006.09
	6559.88	2128		2654.53	1699.27
	4311.19	5982.88		5150.4	3071.74
	6810.25	7757.47		3647.25	5984.55
	3281.57	5729.45		2470.51	3395.83
	4146.94	6981.82		4134.89	2780.77
	5582.65	8003.26		4806.76	2087.27
	3969.14	4976.45		4944.85	3857.02
	5205.89	6716.41		4048.44	4457.59
	5952.16	3691.53		4045.95	3141.78
	5185.44	6648.21		1753.47	2741.09
	2146.49	5148.1		1752.02	1805.55
	8517.86	2243.12		3691.91	1637.65
	2272.18	5243.15		2473.36	1250.2
	4886.16	6768.25		3379.21	2966.13
	4112.08	8360.89		1398.15	3135.07
	3203.31	3829.67		2272.01	2988.94
	1587.65	3236.47		1837.1	2623.35
	3376	5064.88		1458.7	2891.53
	3018.29	6187.64		1842.04	3574.56
	3444.51	6489.48		1828.21	3498.84
	4461.83	5699.54		2412.84	2722.4
	2299.69	5295.49		1834.42	2991.13

## Sheet: Before exclusion
	sp.fdi.before	sp.fdi.after	sp.adm.before	sp.adm.after
1	2096.01	2881.99	2266.14	2233.66
2	1070.4	1213.76	1080.17	1326.61
3	1652.78	2196.54	493.366	717.838
4	3305.63	3615.98	1588.73	2435.11
5	1211.33	1892.35	433.147	542.983
7	880.341	791.689	207.724	184.004
8	323.172	665.005	107.289	137.294
9	2346.32	5603.37	1256.56	2079.92
10	3403.66	3418.3	812.454	945.862
11	2682.78	3174.19	1656.87	2391.9
12	3420.61	2439.04	1236.18	2307.61
13	7421.71	6864.92	1849.45	2048.39
18	2041.12	2460.33	615.918	1121.2
19	2701.39	2532.38	729.469	586.687
20	2783.2	1749.32	724.453	712.749
21	1478.34	2734.54	170.785	292.438
22	2382.94	3571.27	1353.21	1911.69
23	1601.47	2407.35	1100.45	1113.42
24	2316.73	2972.46	503.678	640.193
26	1437.59	1135.1	877.162	620.008
32	291.579	463.728	117.186	186.255
33	498.47	436.062	336.251	326.383
34	1116.39	1908.95	927.796	1404.08
35	3925.22	5772.51	1845.34	4365.5
36	5006.97	4524.21	1021.75	1283.44
37	1863.05	1923.5	336.885	459.418
38	2005.83	1362.35	1499.47	906.239
39	4433.85	4632.04	872.871	911.309
40	4406.04	5297.07	2804.1	2973.67
	2417.41	2780.7	993.96	1281.58

## Sheet: After exclusion
	sp.fdi.before	sp.fdi.after	sp.adm.before	sp.adm.after
1	1981.3	2764.64	1921.4	1998.58
2	969.202	1153.05	1080.17	1266.13
3	1575.33	2090.13	385.888	664.637
4	3313.48	3615.98	1545.82	2258.42
5	1037.2	1820.03	356.801	542.983
7	791.283	677.403	189.147	159.363
8	262.311	477.1	102.378	127.042
9	2170.58	5519.67	1152.92	2007.23
10	3404.28	3418.3	768.735	945.862
11	2523.26	2934.75	1498.98	2245.62
12	3528.53	2439.04	1157.93	2307.61
13	7421.71	6676.13	1788.66	1939.39
18	1888.4	2460.33	569.496	995.593
19	2701.39	2435.9	656.969	548.989
20	2783.2	1512.62	679.273	654.564
21	1478.34	2734.54	142.556	267.388
22	2124	3571.27	1296.97	1824.41
23	1544.64	2407.35	1100.45	1113.42
24	2153.11	2783.54	452.035	589.155
26	1371.84	1088.9	877.162	620.008
32	265.448	429.301	117.186	179.976
33	468.072	385.995	276.628	195.706
34	990.203	1818.67	863.317	1332.8
35	3925.22	5557.06	1457.2	4486.89
36	5006.97	4055.53	924.37	1071.37
37	1760.52	1819.82	288.213	431.712
38	1932.46	1297.73	1499.47	800.516
39	4452.18	4630.75	816.857	856.868
40	4253.75	5297.07	2717.2	2862.15
	2347.52	2685.26	920.144	1217.05

## Sheet: Normalization
before exclusion		sp.fdi.before	sp.fdi.after	sp.adm.before	sp.adm.after		black.fdi.before	black.adm.before		normalized	sp.fdi.before	sp.fdi.after	sp.adm.before	sp.adm.after
	1	2096.01	2881.99	2266.14	2233.66		2489.92	786.812		1	84.1797	115.746	288.015	283.887
	2	1070.4	1213.76	1080.17	1326.61		1589.93	1048.63		2	67.3237	76.3404	103.008	126.509
	3	1652.78	2196.54	493.366	717.838		1859.39	701.504		3	88.8884	118.132	70.3297	102.328
	4	3305.63	3615.98	1588.73	2435.11		2547.03	1196.08		4	129.784	141.969	132.828	203.59
	5	1211.33	1892.35	433.147	542.983		1841.47	723.756		5	65.7808	102.763	59.8471	75.0229
	7	880.341	791.689	207.724	184.004		865.1	190.116		7	101.762	91.5142	109.262	96.7852
	8	323.172	665.005	107.289	137.294		1253.91	172.635		8	25.7732	53.0347	62.1476	79.5286
	9	2346.32	5603.37	1256.56	2079.92		3223.47	1186.45		9	72.7885	173.83	105.909	175.306
	10	3403.66	3418.3	812.454	945.862		2938.15	1022.74		10	115.844	116.342	79.4386	92.4827
	11	2682.78	3174.19	1656.87	2391.9		2596.09	945.019		11	103.339	122.268	175.326	253.106
	12	3420.61	2439.04	1236.18	2307.61		3587.36	1091.34		12	95.3517	67.9898	113.271	211.446
	13	7421.71	6864.92	1849.45	2048.39		7646.57	2176.66		13	97.0593	89.7778	84.9674	94.1071
	18	2041.12	2460.33	615.918	1121.2		1468.1	530.217		18	139.031	167.585	116.163	211.461
	19	2701.39	2532.38	729.469	586.687		2841.39	863.829		19	95.0728	89.1246	84.446	67.917
	20	2783.2	1749.32	724.453	712.749		2013.85	1073.22		20	138.203	86.8644	67.5028	66.4122
	21	1478.34	2734.54	170.785	292.438		2050.08	191.139		21	72.1113	133.387	89.3509	152.997
	22	2382.94	3571.27	1353.21	1911.69		2711.52	2466.7		22	87.882	131.708	54.8592	77.4999
	23	1601.47	2407.35	1100.45	1113.42		1846.24	460.644		23	86.7424	130.392	238.894	241.708
	24	2316.73	2972.46	503.678	640.193		2600.2	546.157		24	89.0983	114.317	92.2222	117.218
	26	1437.59	1135.1	877.162	620.008		1667.35	709.28		26	86.2201	68.0778	123.669	87.4137
	32	291.579	463.728	117.186	186.255		330.938	152.947		32	88.1069	140.125	76.6186	121.778
	33	498.47	436.062	336.251	326.383		573.637	301.671		33	86.8965	76.017	111.463	108.192
	34	1116.39	1908.95	927.796	1404.08		1192.86	954.449		34	93.5899	160.032	97.2075	147.109
	35	3925.22	5772.51	1845.34	4365.5		3447.39	1671.94		35	113.861	167.446	110.371	261.103
	36	5006.97	4524.21	1021.75	1283.44		5092.49	864.973		36	98.3207	88.8407	118.125	148.38
	37	1863.05	1923.5	336.885	459.418		1828.41	338.899		37	101.894	105.201	99.4058	135.562
	38	2005.83	1362.35	1499.47	906.239		1956.51	1475.08		38	102.521	69.6313	101.653	61.4364
	39	4433.85	4632.04	872.871	911.309		4809.36	1185.3		39	92.1922	96.313	73.6415	76.8845
	40	4406.04	5297.07	2804.1	2973.67		3978.88	2144.74		40	110.736	133.13	130.743	138.649
		2417.41	2780.7	993.96	1281.58		2511.99	936.998		aver.	94.1501	111.307	109.334	138.477
										2st.dev.	45.0466	65.9741	100.6	130.529
										av.+2st.dev.	139.197	177.281	209.934	269.006
										av.-2st.dev.	49.1035	45.3328	8.73403	7.9473
after exclusion
		sp.fdi.before	sp.fdi.after	sp.adm.before	sp.adm.after		black.fdi.before	black.adm.before		normalized	sp.fdi.before	sp.fdi.after	sp.adm.before	sp.adm.after
	1	1981.3	2764.64	1921.4	1998.58		2394.29	749.87			82.751	115.468	256.232	266.524
	2	969.202	1153.05	1080.17	1266.13		1588.27	1061.08			61.0223	72.5975	101.799	119.324
	3	1575.33	2090.13	385.888	664.637		1859.39	586.983			84.7228	112.41	65.741	113.229
	4	3313.48	3615.98	1545.82	2258.42		2547.03	1140.61			130.092	141.969	135.526	198.001
	5	1037.2	1820.03	356.801	542.983		1664.32	686.304			62.3196	109.356	51.9887	79.117
	7	791.283	677.403	189.147	159.363		834.549	189.782			94.8157	81.1699	99.6658	83.9716
	8	262.311	477.1	102.378	127.042		1253.91	172.635			20.9195	38.0491	59.3029	73.5899
	9	2170.58	5519.67	1152.92	2007.23		2802.05	1005.81			77.4641	196.987	114.626	199.563
	10	3404.28	3418.3	768.735	945.862		3034.48	928.058			112.187	112.649	82.8326	101.918
	11	2523.26	2934.75	1498.98	2245.62		2496.81	828.257			101.059	117.54	180.98	271.126
	12	3528.53	2439.04	1157.93	2307.61		3691.52	983.585			95.5846	66.0713	117.725	234.612
	13	7421.71	6676.13	1788.66	1939.39		7909.91	2176.66			93.8281	84.4021	82.1746	89.0991
	18	1888.4	2460.33	569.496	995.593		1394.42	480.712			135.426	176.441	118.469	207.108
	19	2701.39	2435.9	656.969	548.989		2948.15	863.829			91.63	82.6247	76.0532	63.5529
	20	2783.2	1512.62	679.273	654.564		2013.85	951.092			138.203	75.1111	71.4203	68.8223
	21	1478.34	2734.54	142.556	267.388		1971.97	161.138			74.9674	138.67	88.4685	165.938
	22	2124	3571.27	1296.97	1824.41		2568.58	2466.7			82.6916	139.037	52.5793	73.9615
	23	1544.64	2407.35	1100.45	1113.42		1846.24	400.872			83.6644	130.392	274.515	277.749
	24	2153.11	2783.54	452.035	589.155		2451.11	546.157			87.8424	113.563	82.7665	107.873
	26	1371.84	1088.9	877.162	620.008		1667.35	652.853			82.2766	65.3072	134.358	94.969
	32	265.448	429.301	117.186	179.976		298.665	129.702			88.8782	143.74	90.3501	138.761
	33	468.072	385.995	276.628	195.706		498.683	236.961			93.8617	77.4029	116.74	82.5898
	34	990.203	1818.67	863.317	1332.8		1102.37	910.925			89.825	164.979	94.7737	146.313
	35	3925.22	5557.06	1457.2	4486.89		3447.39	1441.28			113.861	161.196	101.104	311.313
	36	5006.97	4055.53	924.37	1071.37		4949.29	833.061			101.165	81.9417	110.961	128.606
	37	1760.52	1819.82	288.213	431.712		1828.41	313.743			96.2868	99.5301	91.8628	137.6
	38	1932.46	1297.73	1499.47	800.516		1903.36	1408.91			101.529	68.1811	106.427	56.818
	39	4452.18	4630.75	816.857	856.868		4809.36	1087.25			92.5732	96.2863	75.1302	78.8102
	40	4253.75	5297.07	2717.2	2862.15		3978.88	2144.74			106.908	133.13	126.691	133.45
		2347.52	2685.26	920.144	1217.05		2474.3	880.675		aver.	92.3571	110.214	109.009	141.528
										2st.dev.	45.0197	74.6162	101.138	144.532
										av.+2st.dev.	137.377	184.83	210.147	286.06
										av.-2st.dev.	47.3373	35.5976	7.87093	-3.00414
